# Supplementary material for: Collagen Fiber Maturity and Architecture in MVP-Associated Fibrosis Quantified by Digital Pathology
Source: Cells. 2025 Sep 30;14(19):1536. doi: 10.3390/cells14191536 (PMC12523760; doi:10.3390/cells14191536)
Supplement: Supplementary file 1 [file cells-14-01536-s001.zip]

Archive with 3 entries (3 files):
- FINAL Figure S1.jpg
- FINAL Figure S2.jpg
- FINAL Table S1.xlsx
