# Supplementary material for: Collagen Fiber Maturity and Architecture in MVP-Associated Fibrosis Quantified by Digital Pathology
Source: Cells. 2025 Sep 30;14(19):1536. doi: 10.3390/cells14191536 (PMC12523760; doi:10.3390/cells14191536)
Supplement: Supplementary file 1 [file cells-14-01536-s001.zip › FINAL Table S1.xlsx]

## Sheet: Score_Whole Biopsy
	Whole Biopsy						Whole Biopsy
	Remote (Apex/Septum)						Peri-papillary
qFPs Full Name	Patient 1 (Septum)	Patient 2 (Septum)	Patient 3 (Apex)	Patient 4 (Apex)	Patient 5 (Apex)	Patient 6 (Septum)	Patient 1	Patient 2	Patient 3	Patient 4	Patient 5	Patient 6
Fiber Normalized Count - All Tissue Collagen Content	356.254	463.688	93.8022	173.685	428.012	246.937	592.612	444.572	151.729	631.652	285.708	272.569
Skeleton Nodes Normalized Count - All Tissue Collagen Content	9341.33	11264.2	2860.26	7880.25	23197.7	16444.1	14841.7	33877.7	5950.11	59892.5	12758.6	32722
Skeleton Branch Normalized Count - All Tissue Collagen Content	15020.7	18201	4537.81	12298.5	36046.2	24156.1	24527.8	51873.7	9381.85	93743.3	19967.7	47161.1
Collagen Structure Index - All Tissue Collagen Content	66.3952	60.8934	75.2024	101.581	120.479	159.528	67.0339	161.253	93.6256	207.816	109.429	277.107
Collagen Area Ratio - All Tissue Collagen Content	5.16805	6.41044	1.42758	4.69687	11.9801	10.5171	8.8376	22.412	3.35541	27.5072	7.26228	21.7667
Collagen Area Ratio (SQRT) - All Tissue Collagen Content	2.27334	2.53188	1.19481	2.16723	3.46123	3.243	2.97281	4.73413	1.83178	5.24473	2.69486	4.66548
Collagen Area Ratio - Fine Tissue Collagen Content	2.07523	2.78898	0.47576	0.98152	2.46475	1.628	3.64142	2.87052	0.871289	3.27713	1.70264	1.68009
Collagen Area Ratio (SQRT) - Fine Tissue Collagen Content	1.44057	1.67002	0.689754	0.990717	1.56995	1.27593	1.90825	1.69426	0.933429	1.81028	1.30485	1.29618
Collagen Area Ratio - Assembled Tissue Collagen Content	3.09282	3.62145	0.951815	3.71535	9.51539	8.88908	5.19618	19.5415	2.48413	24.2301	5.55964	20.0866
Collagen Area Ratio (SQRT) - Assembled Tissue Collagen Content	1.75864	1.90301	0.97561	1.92752	3.0847	2.98146	2.27951	4.42058	1.57611	4.92241	2.35789	4.4818
Assembled/Fine CAR Ratio - Assembled Tissue Collagen Content	1.49035	1.29849	2.00062	3.78531	3.8606	5.46012	1.42696	6.80764	2.85109	7.39369	3.2653	11.9556
Branches (Normalized count of Fine) - All Collagen phenotypes	319.691	416.293	83.5142	149.454	359.481	225.297	516.965	375.321	133.601	504.285	250.299	242.434
Branches (Normalized count of Assembled) - All Collagen phenotypes	36.5625	47.3946	10.288	24.2315	68.5309	21.6401	75.647	69.2506	18.1283	127.367	35.4098	30.1346
Branches (mean) - All Collagen phenotypes	42.163	39.2527	48.3763	70.8092	84.2177	97.8228	41.3892	116.682	61.833	148.41	69.8882	173.025
Branches (std) - All Collagen phenotypes	196.964	184.701	192.888	351.582	778.827	2046.37	163.089	2489.7	413.405	1810.53	696.339	4684.69
Branches (skew) - All Collagen phenotypes	22.5098	33.6583	9.93717	12.712	36.1928	31.8808	30.0883	60.4936	29.7742	26.3294	27.7597	49.8477
Branches (kurtosis) - All Collagen phenotypes	656.874	1495.71	109.156	184.037	1539.49	1019.76	1235.76	3985.79	1120.84	729.425	786.847	2621.35
Length (Normalized count of Short) - All Collagen phenotypes	319.106	413.968	86.3384	152.424	376.308	226.019	531.492	380.878	135.388	554.269	255.506	243.973
Length (Normalized count of Long) - All Collagen phenotypes	37.1481	49.7199	7.46383	21.2612	51.7041	20.9187	61.1197	63.6935	16.341	77.3829	30.2025	28.5962
Length (kurtosis) - All Collagen phenotypes	107.387	413.759	127.896	94.5605	720.858	923.575	116.9	1137.23	137.892	360.246	401.517	643.05
Total Skeleton Length (Normalized count of Short) - All Collagen phenotypes	312.412	404.188	83.7159	146.327	355.045	219.527	509.636	364.207	131.43	505.026	246.827	237.729
Total Skeleton Length (Normalized count of Long) - All Collagen phenotypes	43.8415	59.4998	10.0863	27.3582	72.967	27.4108	82.9762	80.3649	20.2986	126.627	38.8813	34.8403
Total Skeleton Length (mean) - All Collagen phenotypes	105.923	101.918	112.552	178.773	197.367	255.181	100.247	303.314	147.939	333.518	170.272	458.764
Total Skeleton Length (std) - All Collagen phenotypes	475.515	472.159	439.78	907.841	1820.85	5328.77	387.805	6575.04	1013.01	4241.14	1804.97	12137.1
Total Skeleton Length (skew) - All Collagen phenotypes	21.8129	33.6325	9.87766	12.5496	35.9201	31.9028	30.8315	58.6639	30.6157	26.6348	27.9244	49.1237
Total Skeleton Length (kurtosis) - All Collagen phenotypes	608.988	1478.66	106.568	177.352	1511.22	1020.73	1285.89	3779.56	1171.81	742.667	793.303	2563.6
Width (Normalized count of Thin) - All Collagen phenotypes	345.879	452.198	91.3815	162.273	398.03	235.156	563.492	407.296	143.941	586.111	268.004	259.99
Width (Normalized count of Thick) - All Collagen phenotypes	10.3747	11.4896	2.4207	11.4123	29.9823	11.7818	29.1202	37.2756	7.78752	45.5412	17.7049	12.5787
Width (std) - All Collagen phenotypes	1.37716	1.23757	1.28805	2.32481	1.97814	2.18428	1.45916	3.28632	2.33321	3.38837	2.08423	6.04152
Width (skew) - All Collagen phenotypes	5.70752	4.96113	3.24138	5.47295	4.3916	12.7165	4.67298	16.9948	13.0013	16.5924	10.1001	26.8677
Width (kurtosis) - All Collagen phenotypes	62.57	53.5286	15.8812	42.0734	30.4034	262.552	51.3715	502.463	313.17	403.957	179.428	885.24
Perimeter (Normalized count of Short) - All Collagen phenotypes	330.485	430.655	87.9522	155.394	383.039	231.308	541.046	394.387	139.409	549.826	262.102	251.755
Perimeter (Normalized count of Long) - All Collagen phenotypes	25.7694	33.0326	5.85003	18.2909	44.9734	15.629	51.5656	50.1853	12.3196	81.826	23.6065	20.8137
Perimeter (mean) - All Collagen phenotypes	212.224	206.537	220.863	342.344	379.564	457.004	201.406	558.572	282.141	651.19	328.884	792.074
Perimeter (std) - All Collagen phenotypes	911.894	897.665	811.653	1666.4	3380.36	9103.67	746.854	11717.8	1813.51	8191.74	3361.73	20293.7
Perimeter (skew) - All Collagen phenotypes	21.9226	32.6338	9.79418	12.6957	35.741	31.8945	30.6408	58.3301	29.9583	26.6484	27.8976	49.3579
Perimeter (kurtosis) - All Collagen phenotypes	617.507	1395.26	104.482	182.937	1498.24	1020.37	1271.69	3738.69	1129.05	743.294	792.258	2582.54
Area (Normalized count of Small) - All Collagen phenotypes	339.019	442.145	89.9694	160.241	396.5	234.675	556.294	405.415	142.473	582.038	265.921	257.275
Area (Normalized count of Large) - All Collagen phenotypes	17.2354	21.543	3.83278	13.4446	31.512	12.2627	36.3184	39.1565	9.25566	49.6139	19.7878	15.2935
Area (mean) - All Collagen phenotypes	145.067	138.249	152.19	270.424	279.902	425.901	149.13	504.126	221.145	435.48	254.185	798.575
Area (std) - All Collagen phenotypes	665.24	687.51	637.865	1478.84	2633.89	9276.21	579.423	11386.1	1636.15	5672.27	2878.65	21108.2
Area (skew) - All Collagen phenotypes	21.1199	34.8628	10.0142	12.4709	35.4515	31.9232	30.6414	57.6488	31.084	26.79	28.0219	47.8681
Area (kurtosis) - All Collagen phenotypes	564.843	1579.92	109.608	172.565	1467.91	1021.62	1274.04	3666.49	1200.87	749.985	797.115	2462.11
Filled to Area Ratio (Normalized count of Small) - All Collagen phenotypes	327.64	423.611	87.347	155.863	378.909	228.904	548.834	399.345	139.409	540.94	260.366	247.864
Filled to Area Ratio (Normalized count of Large) - All Collagen phenotypes	28.6141	40.0768	6.4552	17.8219	49.1036	18.0334	43.7784	45.2266	12.3196	90.7121	25.3423	24.705
Density (Normalized count of Faint) - All Collagen phenotypes	337.178	440.298	88.1539	140.074	320.933	159.175	551.778	228.698	123.515	423.57	201.35	220.354
Density (Normalized count of Dense) - All Collagen phenotypes	19.0761	23.3896	5.6483	33.6115	107.08	87.7626	40.8337	215.874	28.2138	208.082	84.3586	52.2152
Density (skew) - All Collagen phenotypes	0.635163	0.588712	0.705106	0.574322	0.282619	0.0811144	0.359536	-0.0420037	0.605691	-0.0856413	0.217334	0.454577
Area to Perimeter Ratio (Normalized count of High) - All Collagen phenotypes	265.559	323.419	54.8692	126.317	346.173	203.176	534.83	386.863	105.897	458.003	212.459	210.942
Area to Perimeter Ratio (skew) - All Collagen phenotypes	0.565563	0.92693	1.64733	1.85633	1.07486	0.75616	0.235499	2.08121	2.32282	0.910509	1.11899	1.70886
Area to Perimeter Ratio (kurtosis) - All Collagen phenotypes	0.791102	2.34329	8.66082	10.0255	2.75333	0.833542	0.282744	9.39199	12.2048	1.77784	2.31141	5.17495
Tortuosity (Normalized count of Linear) - All Collagen phenotypes	308.647	397.828	79.278	152.424	366.671	216.16	507.411	382.674	129.707	519.095	247.521	235.647
Tortuosity (Normalized count of Tortuous) - All Collagen phenotypes	47.6065	65.8601	14.5242	21.2612	61.3413	30.777	85.2011	61.8981	22.0221	112.557	38.187	36.9217
Eccentricity (Normalized count of Elongated) - All Collagen phenotypes	269.91	355.084	68.3848	127.098	288.197	190.914	404.149	324.281	111.068	409.13	205.169	192.934
Eccentricity (Normalized count of Rounded) - All Collagen phenotypes	86.3443	108.604	25.4174	46.587	139.815	56.0238	188.463	120.291	40.6611	222.522	80.5399	79.635
Eccentricity (median) - All Collagen phenotypes	0.04098	0.0374667	0.043593	0.0441626	0.0575218	0.0377028	0.0559939	0.0418959	0.0418718	0.0681553	0.051106	0.0512942
Eccentricity (kurtosis) - All Collagen phenotypes	9.11992	8.96501	5.28567	7.68706	6.74664	9.99542	5.84696	7.14548	8.5426	5.39355	5.93503	6.47937
Solidity (Normalized count of Porous) - All Collagen phenotypes	186.577	243.881	46.5985	82.5435	173.775	78.6256	248.732	136.962	67.4705	288.798	102.411	133.932
Solidity (Normalized count of Compact) - All Collagen phenotypes	169.677	219.807	47.2037	91.1418	254.237	168.312	343.88	307.61	84.2584	342.855	183.298	138.637
Solidity (skew) - All Collagen phenotypes	0.221588	0.220343	0.171216	0.15447	0.102378	0.0333778	0.0846232	0.177976	0.314488	0.0206936	0.285873	0.195021
Orientation (Normalized count of Horizontal) - All Collagen phenotypes	132.947	159.418	31.4691	92.5488	231.292	55.3024	306.973	310.944	106.983	241.405	75.6798	174.564
Orientation (mean) - All Collagen phenotypes	52.1179	54.0149	54.5104	43.3431	42.6142	61.1942	43.8935	33.1365	31.628	52.3742	58.2459	37.0227
Orientation (median) - All Collagen phenotypes	56.1296	57.9142	58.5508	42.2344	40.4967	67.4368	43.0825	25.7853	24.4471	57.7777	63.4295	33.2635
Branches (Normalized count of Fine) - Fine Collagen phenotypes	319.691	416.293	83.5142	149.454	359.481	225.297	516.965	375.321	133.601	504.285	250.299	242.434
Branches (kurtosis) - Fine Collagen phenotypes	1.32801	1.19424	1.26336	1.03292	0.496508	1.21493	0.998623	0.639717	0.70406	-0.00877987	0.210687	1.11442
Length (Normalized count of Short) - Fine Collagen phenotypes	309.902	401.589	82.1021	146.483	353.821	219.527	507.411	362.497	130.218	500.583	245.438	236.643
Length (kurtosis) - Fine Collagen phenotypes	13.3074	16.9435	8.56245	5.53353	7.11982	3.72358	13.2004	29.3691	11.4224	7.83555	4.17681	13.4451
Total Skeleton Length (Normalized count of Short) - Fine Collagen phenotypes	311.492	402.82	82.909	145.858	351.833	218.805	506.888	362.241	130.601	496.51	244.744	236.462
Total Skeleton Length (kurtosis) - Fine Collagen phenotypes	3.7872	5.02874	3.08304	3.76334	3.33609	3.20573	2.78606	4.17229	4.54427	1.30835	1.63373	4.14973
Width (Normalized count of Thin) - Fine Collagen phenotypes	319.357	415.678	83.5142	148.985	356.575	222.652	515.395	370.363	133.218	504.285	248.91	240.715
Width (Normalized count of Thick) - Fine Collagen phenotypes	0.334668	0.615515	0	0.468997	2.90644	2.6449	1.57053	4.95869	0.382993	0	1.38862	1.71939
Perimeter (Normalized count of Short) - Fine Collagen phenotypes	319.022	415.336	83.5142	149.141	358.869	225.057	516.769	374.808	133.473	504.285	250.299	241.891
Perimeter (Normalized count of Long) - Fine Collagen phenotypes	0.669336	0.957467	0	0.312665	0.611883	0.240445	0.196316	0.512968	0.127664	0	0	0.542966
Perimeter (kurtosis) - Fine Collagen phenotypes	4.28965	6.11558	3.43031	4.07077	4.1875	3.51593	3.21294	4.31576	4.99167	1.71644	1.66832	4.70051
Area (Normalized count of Small) - Fine Collagen phenotypes	319.691	416.225	83.5142	149.454	359.328	225.057	516.965	374.466	133.601	504.285	250.299	242.163
Area (Normalized count of Large) - Fine Collagen phenotypes	0	0.0683905	0	0	0.152971	0.240445	0	0.854946	0	0	0	0.271483
Area (kurtosis) - Fine Collagen phenotypes	5.78364	5.98611	5.25296	5.67063	7.50158	5.83993	3.90298	14.3127	9.01307	1.80058	2.96496	10.0894
Filled to Area Ratio (Normalized count of Small) - Fine Collagen phenotypes	303.795	392.493	79.8832	141.324	337.759	212.554	495.043	356.598	127.92	469.851	237.801	229.041
Filled to Area Ratio (Normalized count of Large) - Fine Collagen phenotypes	15.8967	23.7999	3.63105	8.12928	21.7218	12.7436	21.9219	18.7233	5.68106	34.4336	12.4976	13.3932
Filled to Area Ratio (kurtosis) - Fine Collagen phenotypes	151.321	26.4519	51.4196	36.7401	20.9748	11.6876	30.3203	19.0431	74.4037	26.1335	14.6972	47.7661
Density (Normalized count of Faint) - Fine Collagen phenotypes	307.894	400.632	80.6901	128.036	286.667	152.442	488.696	214.848	115.728	355.813	190.588	202.345
Density (Normalized count of Dense) - Fine Collagen phenotypes	11.797	15.6614	2.82415	21.4175	72.8141	72.855	28.2695	160.473	17.873	148.472	59.7106	40.089
Density (skew) - Fine Collagen phenotypes	0.766639	0.712321	0.713829	0.809065	0.488349	0.170578	0.551025	0.115455	0.751896	0.0465384	0.393235	0.550799
Area to Perimeter Ratio (Normalized count of High) - Fine Collagen phenotypes	229.582	278.486	44.9847	102.554	278.866	181.536	459.379	319.408	87.8968	349.149	177.743	181.894
Area to Perimeter Ratio (skew) - Fine Collagen phenotypes	0.707227	1.0419	0.97876	2.19585	1.25046	0.824945	0.335935	2.18679	2.12273	1.03933	1.33717	1.7682
Area to Perimeter Ratio (kurtosis) - Fine Collagen phenotypes	1.14257	2.71754	2.40805	13.4439	3.20603	1.07167	0.285699	9.70224	11.5621	1.89635	3.06261	5.65428
Tortuosity (Normalized count of Linear) - Fine Collagen phenotypes	272.42	350.98	69.1917	128.505	299.058	194.761	433.073	314.706	111.834	395.801	212.112	205.784
Tortuosity (Normalized count of Tortuous) - Fine Collagen phenotypes	47.2718	65.3129	14.3225	20.9485	60.4234	30.5366	83.8923	60.6157	21.7668	108.484	38.187	36.6502
Eccentricity (Normalized count of Elongated) - Fine Collagen phenotypes	242.3	318.631	60.921	112.09	244.447	174.563	357.491	276.233	98.8121	338.782	175.66	173.84
Eccentricity (Normalized count of Rounded) - Fine Collagen phenotypes	77.3919	97.6617	22.5932	37.3634	115.034	50.734	159.474	99.0882	34.7885	165.503	74.6383	68.5947
Eccentricity (median) - Fine Collagen phenotypes	0.0408134	0.0372598	0.0435103	0.041868	0.0573243	0.0373039	0.0540965	0.0408002	0.0410461	0.0646756	0.0548231	0.0492475
Eccentricity (kurtosis) - Fine Collagen phenotypes	8.6618	9.25483	5.46943	7.70253	6.73182	9.80279	6.04047	7.74587	8.85951	6.32801	5.51204	6.62286
Solidity (Normalized count of Compact) - Fine Collagen phenotypes	165.828	217.824	46.5985	87.8588	243.223	163.503	337.205	293.076	81.5136	329.155	174.619	135.199
Solidity (skew) - Fine Collagen phenotypes	0.245618	0.298384	0.0671207	0.243029	0.175734	0.0433796	0.098373	0.302613	0.374732	0.0264847	0.321666	0.199843
Orientation (Normalized count of Horizontal) - Fine Collagen phenotypes	121.568	145.193	28.4432	79.2605	194.732	51.4553	266.204	261.955	92.4927	191.791	69.0838	152.935
Orientation (mean) - Fine Collagen phenotypes	51.7579	53.6592	53.8462	43.5017	42.565	61.0157	44.0564	33.4839	32.3573	52.4146	57.8409	37.5199
Orientation (median) - Fine Collagen phenotypes	55.4767	57.519	58.001	42.2411	39.9912	67.3159	43.3027	26.4441	25.8522	57.9259	62.977	34.0608
Branches (Normalized count of Assembled) - Assembled Collagen phenotypes	36.5625	47.3946	10.288	24.2315	68.5309	21.6401	75.647	69.2506	18.1283	127.367	35.4098	30.1346
Branches (mean) - Assembled Collagen phenotypes	249.826	217.465	289.078	387.045	416.225	926.467	196.625	641.916	368.148	642.988	413.333	1414.11
Branches (std) - Assembled Collagen phenotypes	573.918	545.443	527.239	879.243	1913.92	6892.94	424.04	6285.46	1151.87	3998.31	1951.69	14046.3
Branches (skew) - Assembled Collagen phenotypes	7.78326	11.819	3.15511	4.78504	14.7898	9.44542	12.2928	23.9594	10.8065	11.8339	9.897	16.5943
Branches (kurtosis) - Assembled Collagen phenotypes	75.2847	175.348	9.86608	24.6953	254.095	89.4596	191.568	623.897	144.376	146.187	99.2048	290.251
Length (Normalized count of Short) - Assembled Collagen phenotypes	9.20337	12.3787	4.23623	5.94063	22.4867	6.49203	24.0814	18.3813	5.1704	53.6867	10.0675	7.33004
Length (Normalized count of Long) - Assembled Collagen phenotypes	27.3591	35.0159	6.05175	18.2909	46.0442	15.1481	51.5656	50.8693	12.9579	73.6804	25.3423	22.8046
Length (skew) - Assembled Collagen phenotypes	3.69008	7.23325	3.5922	3.68367	10.4483	9.08002	4.5834	12.7587	4.11833	8.22567	7.77241	8.06509
Length (kurtosis) - Assembled Collagen phenotypes	16.8067	86.8564	14.2618	15.0916	138.24	84.6303	34.2688	216.924	22.0863	86.7995	70.5647	77.2765
Total Skeleton Length (Normalized count of Short) - Assembled Collagen phenotypes	0.920337	1.36781	0.806901	0.468997	3.21239	0.721336	2.74842	1.96638	0.829818	8.51583	2.08293	1.26692
Total Skeleton Length (Normalized count of Long) - Assembled Collagen phenotypes	35.6421	46.0268	9.48108	23.7625	65.3185	20.9187	72.8986	67.2843	17.2985	118.851	33.3269	28.8677
Total Skeleton Length (mean) - Assembled Collagen phenotypes	604.29	548.435	654.727	979.031	970.081	2399.58	460.674	1671.36	876.161	1450.3	1020.66	3753.08
Total Skeleton Length (std) - Assembled Collagen phenotypes	1386.71	1397.62	1205.9	2277.39	4475.38	17951.1	1012.13	16601.1	2829.38	9372.41	5067.08	36383.2
Total Skeleton Length (skew) - Assembled Collagen phenotypes	7.49405	11.743	3.10914	4.68348	14.6694	9.45158	12.5034	23.2226	11.0761	11.9641	9.93414	16.3536
Total Skeleton Length (kurtosis) - Assembled Collagen phenotypes	68.9499	171.804	9.36215	23.3455	249.151	89.5407	197.116	591.148	150.122	148.723	99.7213	283.86
Width (Normalized count of Thin) - Assembled Collagen phenotypes	26.5224	36.5205	7.86728	13.2883	41.4551	12.5032	48.0974	36.9337	10.7238	81.826	19.0935	19.2753
Width (Normalized count of Thick) - Assembled Collagen phenotypes	10.04	10.8741	2.4207	10.9433	27.0758	9.13692	27.5497	32.317	7.40453	45.5412	16.3163	10.8593
Width (std) - Assembled Collagen phenotypes	2.59167	2.29131	2.08826	4.39231	3.3411	5.69963	2.28154	7.01777	5.23985	6.67437	4.37836	17.2893
Width (skew) - Assembled Collagen phenotypes	3.79309	3.61948	1.70405	2.77712	2.56064	6.22896	4.10533	9.55854	7.40786	9.43841	6.47232	9.58643
Width (kurtosis) - Assembled Collagen phenotypes	21.5976	22.4693	2.60365	8.7901	8.98625	47.9998	31.8439	132.701	80.4184	115.155	54.3008	107.676
Perimeter (Normalized count of Short) - Assembled Collagen phenotypes	11.4624	15.3195	4.43795	6.2533	24.1694	6.25158	24.2777	19.5783	5.93639	45.5412	11.8033	9.86388
Perimeter (Normalized count of Long) - Assembled Collagen phenotypes	25.1001	32.0752	5.85003	17.9782	44.3615	15.3885	51.3693	49.6724	12.1919	81.826	23.6065	20.2707
Perimeter (mean) - Assembled Collagen phenotypes	1167.03	1073.28	1229.13	1822.39	1829.5	4165.04	896.857	3020.91	1610.68	2810.12	1925.15	6340.69
Perimeter (std) - Assembled Collagen phenotypes	2659.06	2649.87	2220.91	4175.36	8305.11	30661.7	1948.3	29583.4	5057.46	18102.5	9434.79	60830.2
Perimeter (skew) - Assembled Collagen phenotypes	7.54074	11.4416	3.08272	4.76133	14.6057	9.45024	12.4352	23.0923	10.8577	11.9707	9.9283	16.4343
Perimeter (kurtosis) - Assembled Collagen phenotypes	70.0868	163.068	9.11114	24.3764	247.242	89.5234	195.159	584.807	145.067	148.858	99.6405	286.028
Area (Normalized count of Small) - Assembled Collagen phenotypes	19.3271	25.92	6.4552	10.7869	37.1719	9.61782	39.3286	30.949	8.87266	77.7532	15.622	15.1126
Area (Normalized count of Large) - Assembled Collagen phenotypes	17.2354	21.4746	3.83278	13.4446	31.359	12.0223	36.3184	38.3016	9.25566	49.6139	19.7878	15.0221
Area (mean) - Assembled Collagen phenotypes	845.901	764.106	925.172	1533.27	1388.48	4107.69	686.898	2821.85	1370.3	1902.38	1570.08	6665.61
Area (std) - Assembled Collagen phenotypes	1938.43	2043.83	1756.15	3726.53	6475.51	31255.7	1512.19	28753.3	4577.82	12539	8089.03	63261.7
Area (skew) - Assembled Collagen phenotypes	7.2329	12.0836	3.15175	4.61229	14.463	9.45664	12.4222	22.81	11.2153	12.0308	9.95637	15.9329
Area (kurtosis) - Assembled Collagen phenotypes	63.4723	181.618	9.69369	22.2499	241.585	89.6073	195.27	573.058	153.195	150.144	100.029	272.54
Filled to Area Ratio (Normalized count of Small) - Assembled Collagen phenotypes	23.8451	31.1177	7.46383	14.5389	41.1491	16.3503	53.7905	42.7473	11.4898	71.0886	22.5651	18.8228
Filled to Area Ratio (Normalized count of Large) - Assembled Collagen phenotypes	12.7174	16.2769	2.82415	9.69261	27.3818	5.2898	21.8565	26.5033	6.63854	56.2785	12.8447	11.3118
Density (Normalized count of Faint) - Assembled Collagen phenotypes	29.2834	39.6665	7.46383	12.0376	34.2654	6.73247	63.0828	13.8501	7.78752	67.7564	10.7618	18.0084
Density (Normalized count of Dense) - Assembled Collagen phenotypes	7.27903	7.72813	2.82415	12.1939	34.2654	14.9076	12.5642	55.4005	10.3408	59.6108	24.648	12.1262
Area to Perimeter Ratio (Normalized count of Low) - Assembled Collagen phenotypes	0.585669	2.46206	0.40345	0.468997	1.22377	0	0.196316	1.79539	0.127664	18.5127	0.69431	1.08593
Area to Perimeter Ratio (Normalized count of High) - Assembled Collagen phenotypes	35.9768	44.9326	9.88453	23.7625	67.3071	21.6401	75.4507	67.4552	18.0007	108.854	34.7155	29.0487
Area to Perimeter Ratio (std) - Assembled Collagen phenotypes	0.331827	0.374367	0.666078	0.563802	0.404423	0.656981	0.323912	0.849172	0.87721	0.298981	0.473908	0.802443
Tortuosity (Normalized count of Linear) - Assembled Collagen phenotypes	36.2278	46.8475	10.0863	23.9189	67.6131	21.3996	74.3383	67.9682	17.873	123.294	35.4098	29.8631
Tortuosity (Normalized count of Tortuous) - Assembled Collagen phenotypes	0.334668	0.547124	0.201725	0.312665	0.917824	0.240445	1.30877	1.28242	0.255328	4.07279	0	0.271483
Tortuosity (skew) - Assembled Collagen phenotypes	2.13076	1.54968	1.75385	1.2904	1.31962	2.12783	1.44725	1.44273	1.46437	1.06328	1.10616	1.40833
Tortuosity (kurtosis) - Assembled Collagen phenotypes	9.14375	3.76889	4.30518	2.18997	3.02481	7.03846	3.13699	2.22711	2.96196	0.762765	0.675436	3.18726
Eccentricity (Normalized count of Elongated) - Assembled Collagen phenotypes	27.6101	36.4521	7.46383	15.0079	43.7496	16.3503	46.6577	48.048	12.2558	70.3481	29.5082	19.0943
Eccentricity (Normalized count of Rounded) - Assembled Collagen phenotypes	8.95237	10.9425	2.82415	9.22361	24.7813	5.2898	28.9893	21.2027	5.87255	57.019	5.90163	11.0403
Eccentricity (median) - Assembled Collagen phenotypes	0.0418858	0.0408634	0.0454489	0.0627116	0.0587374	0.0419769	0.0689755	0.051171	0.0496378	0.0851558	0.0351909	0.0668735
Eccentricity (skew) - Assembled Collagen phenotypes	2.97915	2.40364	2.11756	2.31017	2.17405	3.21747	2.02535	2.07479	2.32395	1.55841	2.69433	2.17081
Eccentricity (kurtosis) - Assembled Collagen phenotypes	12.7145	6.72885	4.26082	6.96483	6.73167	12.9312	4.71533	4.68689	6.74549	2.39952	8.70647	5.54775
Solidity (Normalized count of Porous) - Assembled Collagen phenotypes	32.7138	45.4113	9.68281	20.9485	57.517	16.8312	68.9723	54.7165	15.3835	113.668	26.7309	26.6958
Solidity (Normalized count of Compact) - Assembled Collagen phenotypes	3.84868	1.98333	0.605175	3.28298	11.0139	4.80891	6.67474	14.5341	2.74478	13.6994	8.67887	3.43878
Solidity (skew) - Assembled Collagen phenotypes	0.379077	0.215488	1.75619	0.543447	0.111711	-0.207676	0.145207	0.503393	0.527866	-0.0131256	-0.0138191	0.407435
Orientation (Normalized count of Horizontal) - Assembled Collagen phenotypes	11.3787	14.2252	3.02588	13.2883	36.56	3.84713	40.7683	48.9884	14.4899	49.6139	6.59594	21.6281
Orientation (Normalized count of Vertical) - Assembled Collagen phenotypes	25.1838	33.1694	7.26211	10.9433	31.9709	17.793	34.8788	20.2622	3.63843	77.7532	28.8139	8.50647
Orientation (mean) - Assembled Collagen phenotypes	55.2655	57.1393	59.9017	42.3652	42.8722	63.0521	42.7805	31.2537	26.2532	52.214	61.1091	33.0229
Orientation (median) - Assembled Collagen phenotypes	60.0004	61.2535	72.8449	41.8218	42.2826	69.3806	41.072	23.5723	18.254	57.0507	65.8456	28.5597
Skew (Dull Area Ratio) - Fibrosis Architecture	22.3403	30.3042	6.93202	16.8145	42.8941	29.9444	41.0011	63.3979	12.9823	79.6397	22.9179	58.0229
Skew (Sharp Area Ratio) - Fibrosis Architecture	77.4166	69.4879	90.6082	82.6606	56.4591	69.4202	58.9289	35.8858	84.815	20.1376	72.8891	41.5908
Skew (mean) - Fibrosis Architecture	6.24922	5.47716	14.1232	8.8035	5.6672	7.46897	4.32923	3.63733	10.3612	1.76329	8.46789	3.44752
Skew (median) - Fibrosis Architecture	5.07436	4.26069	10.8678	7.31265	3.69591	6.00443	3.51696	1.21019	7.79409	0.262121	6.00278	2.04363
Skew (skew) - Fibrosis Architecture	3.46015	3.51046	1.54412	2.49198	2.93957	2.29693	3.51617	3.54612	2.27353	4.96317	2.52618	3.64341
Skew (kurtosis) - Fibrosis Architecture	19.5706	21.1754	2.54615	9.43443	12.8079	8.12578	25.879	17.131	6.47546	39.3728	7.76044	21.0474
Kurtosis (Foggy Area Ratio) - Fibrosis Architecture	50.448	59.533	16.5921	30.914	58.9772	43.5001	67.6771	76.8007	27.2659	87.5126	40.6471	77.5826
Kurtosis (Crisp Area Ratio) - Fibrosis Architecture	49.3089	40.2591	80.9481	68.5611	40.376	55.8644	32.2529	22.483	70.5314	12.2647	55.1599	22.0311
Kurtosis (mean) - Fibrosis Architecture	80.5728	64.1756	357.414	153.717	92.3045	136.602	42.5291	67.7123	217.76	23.6653	176.805	48.7786
Kurtosis (median) - Fibrosis Architecture	29.4319	20.3915	142.543	61.1431	14.6734	41.3749	13.3395	1.52088	70.3327	-0.308361	41.4235	4.52695
Kurtosis (std) - Fibrosis Architecture	220.522	188.145	554.068	336.06	277.972	331.245	139.093	274.061	454.473	139.777	440.18	202.329
Kurtosis (skew) - Fibrosis Architecture	8.47978	9.66164	2.93036	5.48916	6.86044	5.59883	13.3427	7.66644	4.20562	14.5749	4.56257	9.69549
Kurtosis (kurtosis) - Fibrosis Architecture	91.5915	122.001	9.48053	36.5749	56.594	38.0872	235.509	68.6383	19.7952	263.326	22.9166	116.374
Energy (Blurry Area Ratio) - Fibrosis Architecture	17.5596	24.2114	4.96422	12.4887	39.0479	23.7358	33.0185	52.0008	9.65941	77.3932	19.2418	43.3319
Energy (Resolved Area Ratio) - Fibrosis Architecture	82.4404	75.7886	95.0358	87.5113	60.9521	76.2642	66.9815	47.9992	90.3406	22.6068	80.7582	56.6681
Energy (mean) - Fibrosis Architecture	0.770709	0.731065	0.895848	0.835347	0.635319	0.738345	0.656043	0.50146	0.859481	0.284557	0.769633	0.587676
Energy (median) - Fibrosis Architecture	0.850905	0.819267	0.953887	0.927973	0.774974	0.893988	0.782306	0.552426	0.937391	0.0633641	0.903402	0.693331
Energy (std) - Fibrosis Architecture	0.225227	0.251075	0.140158	0.230414	0.338451	0.315149	0.309695	0.389764	0.207602	0.341799	0.303311	0.335448
Energy (kurtosis) - Fibrosis Architecture	1.92036	0.498411	6.28915	4.09301	-1.13809	0.227731	-0.670645	-1.72179	5.96204	-0.66242	0.928046	-1.29361
Homogeneity (Homogeneous Area Ratio) - Fibrosis Architecture	13.9561	19.0061	3.17531	11.2489	33.6409	22.2134	28.009	49.338	7.99608	71.949	17.9016	38.9818
Homogeneity (Organized Area Ratio) - Fibrosis Architecture	86.0439	80.9939	96.8247	88.7511	66.3591	77.7866	71.991	50.662	92.0039	28.051	82.0984	61.0182
Homogeneity (mean) - Fibrosis Architecture	0.79932	0.767203	0.913339	0.85076	0.681613	0.765028	0.706997	0.559909	0.876212	0.356022	0.794027	0.644354
Homogeneity (median) - Fibrosis Architecture	0.867922	0.840823	0.958815	0.932928	0.80911	0.903367	0.81287	0.6136	0.942472	0.154146	0.912682	0.732743
Homogeneity (std) - Fibrosis Architecture	0.197501	0.216925	0.119175	0.20632	0.303126	0.281442	0.2661	0.343701	0.181453	0.33	0.273572	0.285635
Homogeneity (kurtosis) - Fibrosis Architecture	2.38738	0.997575	9.06075	4.28205	-0.901032	0.231934	-0.346393	-1.65692	6.68684	-1.05853	1.17905	-1.12547
Correlation (Irregular Area Ratio) - Fibrosis Architecture	73.3508	65.8218	87.5671	81.8914	56.0969	67.6595	54.8482	26.5586	82.865	43.4932	70.381	34.6528
Correlation (Patterned Area Ratio) - Fibrosis Architecture	26.6492	34.1782	12.4329	18.1086	43.9031	32.3405	45.1518	73.4414	17.135	56.5068	29.619	65.3472
Correlation (std) - Fibrosis Architecture	0.17729	0.155285	0.217963	0.207596	0.200845	0.213854	0.133465	0.151785	0.226567	0.117938	0.203255	0.142149
Correlation (kurtosis) - Fibrosis Architecture	1.12331	2.00643	0.511297	-0.0631875	0.924083	0.308924	2.75922	10.1177	0.0725079	7.97035	1.48146	8.02704
Inertia (Uniform Area Ratio) - Fibrosis Architecture	81.6683	74.8931	93.9177	82.3891	62.4008	69.7246	82.2082	38.4893	88.1228	28.476	79.3605	40.797
Inertia (Contrasted Area Ratio) - Fibrosis Architecture	18.3317	25.1069	6.08229	17.6109	37.5992	30.2754	17.7918	61.5107	11.8772	71.524	20.6395	59.203
Inertia (mean) - Fibrosis Architecture	289.126	346.428	111.746	285.317	496.238	474.308	274.455	693.597	200.474	891.39	341.77	713.817
Inertia (median) - Fibrosis Architecture	160	203	36	118	243	150	167	664	79	911	103	651
Inertia (skew) - Fibrosis Architecture	2.31285	1.67127	3.7024	2.51418	1.10055	1.5601	2.19185	0.691237	2.7041	0.301723	2.11169	0.875956
Inertia (kurtosis) - Fibrosis Architecture	7.36145	3.03171	15.4786	7.68859	0.290458	1.69496	8.51571	0.536132	8.53014	-0.33209	3.9515	1.56794
Entropy (Smooth Area Ratio) - Fibrosis Architecture	86.5825	81.6975	96.9141	89.3122	67.1352	78.5412	71.9443	51.072	92.3509	28.0308	82.5579	61.4522
Entropy (Rough Area Ratio) - Fibrosis Architecture	13.4175	18.3025	3.08587	10.6878	32.8648	21.4588	28.0557	48.928	7.64908	71.9692	17.4421	38.5478
Entropy (mean) - Fibrosis Architecture	1.9495	2.25687	0.897366	1.4183	2.95851	2.19327	2.83324	4.0471	1.19628	5.70413	1.91908	3.3588
Entropy (median) - Fibrosis Architecture	1.33273	1.61394	0.451374	0.681293	1.90439	0.985046	1.91728	3.79797	0.596901	7.50916	0.897074	2.68018
Entropy (std) - Fibrosis Architecture	1.80692	1.97882	1.14413	1.85739	2.67361	2.4851	2.41449	3.02007	1.64987	2.73439	2.41283	2.55871
Entropy (skew) - Fibrosis Architecture	1.50507	1.13673	2.30133	2.11351	0.630892	1.19796	0.823278	0.0163672	2.4125	-0.900608	1.49801	0.385388
Entropy (kurtosis) - Fibrosis Architecture	1.66961	0.421275	6.5307	3.63294	-1.10343	-0.0318329	-0.682571	-1.6954	5.56501	-0.805469	0.841687	-1.30359
	Whole Biopsy						Whole Biopsy
	Remote (Apex/Septum)						Peri-papillary
Patient ID	Patient 1 (Septum)	Patient 2 (Septum)	Patient 3 (Apex)	Patient 4 (Apex)	Patient 5 (Apex)	Patient 6 (Septum)	Patient 1	Patient 2	Patient 3	Patient 4	Patient 5	Patient 6
Collagen Composite Score	3.20932	3.77182	1.51001	2.81241	5.20703	4.54911	4.67843	7.28607	2.35429	9.33599	3.72608	7.39489
Fibrosis Morphometric Composite Score - ALL	3.54332	4.5821	1.93718	2.87423	5.3153	4.00498	5.48998	7.59362	3.4614	7.10966	3.96126	6.48342
Fibrosis Morphometric Composite Score - FINE	2.13188	3.14771	0.781065	1.77916	3.79262	2.12249	4.62568	5.33754	1.87103	5.05349	2.91593	2.76835
Fibrosis Morphometric Composite Score - ASSBLD	2.11394	3.18316	1.07158	2.12025	4.71589	2.92137	4.41325	6.58357	2.5853	7.63213	3.06257	5.22469
Fibrosis Architecture composite Score	3.60774	4.43861	0.557875	2.46792	5.16777	3.94249	5.20003	7.0343	1.75578	8.75955	3.4137	6.51205
Phenotypic Fibrosis Composite Score	3.07645	4.04782	1.35705	2.56781	5.03115	3.5759	5.11518	6.96407	2.69299	7.57157	3.58212	5.72407

## Sheet: Score_Myocardium
	Myocardium						Myocardium
	Remote (Apex/Septum) Control						Peri-papillary
qFPs Full Name	Patient 1 (Septum)	Patient 2 (Septum)	Patient 3 (Apex)	Patient 4 (Apex)	Patient 5 (Apex)	Patient 6 (Septum)	Patient 1	Patient 2	Patient 3	Patient 4	Patient 5	Patient 6
Fiber Normalized Count - All Tissue Collagen Content	334.763	419.734	82.2292	152.938	372.847	122.675	582.529	435.387	141.99	617.727	192.151	238.866
Skeleton Nodes Normalized Count - All Tissue Collagen Content	7808.84	8355.77	1473.26	5512.13	14805.3	1971.11	13499.1	30660.7	4711.36	59165.9	4942.21	30986.2
Skeleton Branch Normalized Count - All Tissue Collagen Content	12686.4	13698.4	2456.26	8735.27	23408.8	3295.61	22448.5	47100.1	7461.47	92527.8	8054.42	44380.1
Collagen Structure Index - All Tissue Collagen Content	62.1815	54.4434	54.6455	86.1939	96.2105	41.2922	62.7363	150.504	84.8382	213.594	72.0265	312.468
Collagen Area Ratio - All Tissue Collagen Content	4.40142	4.6932	0.748635	3.13194	7.4623	1.20673	8.10781	19.7703	2.65601	27.1332	2.45857	20.6625
Collagen Area Ratio (SQRT) - All Tissue Collagen Content	2.09796	2.16638	0.865237	1.76973	2.73172	1.09851	2.84742	4.44638	1.62973	5.20896	1.56798	4.5456
Collagen Area Ratio - Fine Tissue Collagen Content	1.92663	2.48203	0.421129	0.855034	2.17166	0.746943	3.59115	2.77381	0.816397	3.19245	1.10386	1.46201
Collagen Area Ratio (SQRT) - Fine Tissue Collagen Content	1.38803	1.57545	0.648944	0.924681	1.47366	0.864258	1.89503	1.66548	0.903547	1.78674	1.05065	1.20914
Collagen Area Ratio - Assembled Tissue Collagen Content	2.4748	2.21118	0.327506	2.27691	5.29064	0.459791	4.51666	16.9965	1.83961	23.9408	1.35472	19.2005
Collagen Area Ratio (SQRT) - Assembled Tissue Collagen Content	1.57315	1.487	0.572282	1.50894	2.30014	0.678079	2.12524	4.12268	1.35632	4.89293	1.16392	4.38183
Assembled/Fine CAR Ratio - Assembled Tissue Collagen Content	1.28453	0.890875	0.777687	2.66294	2.43622	0.615564	1.25772	6.12748	2.25333	7.49919	1.22726	13.1329
Branches (Normalized count of Fine) - All Collagen phenotypes	303.211	382.094	74.1104	133.636	315.514	114.049	510.319	366.177	126.912	492.574	175.044	215.23
Branches (Normalized count of Assembled) - All Collagen phenotypes	31.5513	37.64	8.11883	19.3012	57.3333	8.62558	72.2099	69.2095	15.0774	125.153	17.1066	23.6368
Branches (mean) - All Collagen phenotypes	37.8968	32.636	29.8709	57.1166	62.7838	26.8646	38.5362	108.18	52.5494	149.787	41.9172	185.795
Branches (std) - All Collagen phenotypes	191.227	119.074	55.6721	268.073	259.427	37.2822	131.472	2535.35	402.342	1859.26	100.38	5140.76
Branches (skew) - All Collagen phenotypes	26.0604	40.0969	10.6645	15.8519	16.5979	4.78854	36.297	63.9519	34.3201	25.6967	7.12998	45.6933
Branches (kurtosis) - All Collagen phenotypes	831.826	2199.65	153.954	302.663	370.55	30.029	1958.97	4217.75	1365.28	693.223	61.9366	2190.36
Length (Normalized count of Short) - All Collagen phenotypes	303.681	381.382	77.233	135.926	328.855	110.535	523.118	371.833	128.027	543.86	175.84	215.614
Length (Normalized count of Long) - All Collagen phenotypes	31.0818	38.3517	4.99621	17.0112	43.9916	12.1397	59.4115	63.5538	13.963	73.867	16.3109	23.2525
Length (std) - All Collagen phenotypes	46.2989	36.2039	23.6891	64.111	57.3359	40.1363	38.5504	114.323	52.1518	101.161	36.5957	122.914
Length (skew) - All Collagen phenotypes	9.53788	7.1542	5.00101	9.53539	8.71755	6.47322	7.52268	33.5236	8.11996	16.9941	4.57054	26.851
Length (kurtosis) - All Collagen phenotypes	137.324	91.0595	41.75	122.625	120.824	60.842	117.232	1596.5	94.999	381.374	25.7506	891.296
Total Skeleton Length (Normalized count of Short) - All Collagen phenotypes	297.014	372.842	74.5267	131.183	311.006	111.174	502.91	355.825	124.946	494.488	172.259	210.906
Total Skeleton Length (Normalized count of Long) - All Collagen phenotypes	37.7488	46.8919	7.70248	21.7547	61.8407	11.5008	79.6195	79.5621	17.044	123.239	19.8914	27.9606
Total Skeleton Length (mean) - All Collagen phenotypes	95.7246	83.8016	70.6016	141.412	144.856	73.9968	93.772	276.07	126.629	336.362	95.1526	493.422
Total Skeleton Length (std) - All Collagen phenotypes	458.981	293.182	131.485	665.298	572.052	108.148	306.987	6612.65	988.742	4355.42	225.359	13316.4
Total Skeleton Length (skew) - All Collagen phenotypes	25.2232	40.3249	12.0483	15.3787	15.0794	6.00054	36.1364	63.6509	35.0339	25.993	6.93928	45.0506
Total Skeleton Length (kurtosis) - All Collagen phenotypes	777.022	2228.21	187.324	282.76	302.224	48.3512	1941.73	4186.19	1411.05	705.743	57.7349	2143.5
Width (Normalized count of Thin) - All Collagen phenotypes	326.687	411.352	80.772	144.759	345.803	121.717	555.72	399.44	136.287	573.713	184.99	229.066
Width (Normalized count of Thick) - All Collagen phenotypes	8.07562	8.38202	1.45723	8.17848	27.044	0.958398	26.8093	35.9467	5.70319	44.014	7.1609	9.80063
Width (std) - All Collagen phenotypes	1.315	1.14053	1.17468	1.9312	1.856	0.903874	1.35484	3.08976	2.2495	3.44903	1.38605	6.52741
Width (skew) - All Collagen phenotypes	6.50278	5.29852	3.05029	5.30201	3.71524	1.88923	3.61087	17.6089	15.3966	16.5977	3.51887	25.7365
Width (kurtosis) - All Collagen phenotypes	81.886	68.5281	16.4391	42.0312	21.9028	5.44941	31.7228	593.395	398.725	397.685	17.6576	787.908
Perimeter (Normalized count of Short) - All Collagen phenotypes	312.226	394.983	78.4821	138.216	334.445	115.327	533.019	384.87	132.288	538.502	181.012	222.724
Perimeter (Normalized count of Long) - All Collagen phenotypes	22.5366	24.7507	3.74715	14.7213	38.4025	7.34772	49.5096	50.5172	9.70197	79.2252	11.1392	16.1422
Perimeter (mean) - All Collagen phenotypes	192.827	171.386	143.681	275.015	282.441	152.03	189.255	506.549	242.922	656.719	188.465	842.543
Perimeter (std) - All Collagen phenotypes	880.158	570.19	247.13	1233.82	1074.37	214.974	596.388	11731.9	1764.46	8412.45	424.409	22251.9
Perimeter (skew) - All Collagen phenotypes	25.3343	40.1258	11.9103	15.8226	14.8679	6.11385	36.1024	63.8682	34.5052	26.0064	6.91511	45.3461
Perimeter (kurtosis) - All Collagen phenotypes	787.818	2212.11	184.594	304.246	293.834	50.339	1934.14	4208.46	1375.64	706.346	57.3433	2164.74
Area (Normalized count of Small) - All Collagen phenotypes	320.771	404.551	80.1475	142.96	344.721	118.202	547.704	395.893	134.844	569.886	183.001	227.432
Area (Normalized count of Large) - All Collagen phenotypes	13.9915	15.1825	2.08175	9.97774	28.1258	4.47252	34.8251	39.4935	7.14537	47.8413	9.15004	11.4341
Area (mean) - All Collagen phenotypes	131.479	111.814	91.0424	204.786	200.144	98.3684	139.183	454.086	187.056	439.243	127.95	865.023
Area (std) - All Collagen phenotypes	642.824	401.957	191.173	1046.35	794.238	158.031	444.431	11391.2	1595.77	5825.16	320.086	23161.6
Area (skew) - All Collagen phenotypes	24.1916	39.6345	12.6555	15.0327	14.5634	5.80922	34.1539	63.1872	35.6329	26.1438	6.83045	43.8852
Area (kurtosis) - All Collagen phenotypes	711.548	2173.19	202.389	261.48	279.412	44.1271	1772.02	4137.61	1450.06	712.675	55.5463	2057.74
Filled to Area Ratio (Normalized count of Small) - All Collagen phenotypes	310.348	386.285	76.6085	138.871	331.92	115.647	541.035	390.525	131.96	528.934	175.84	217.92
Filled to Area Ratio (Normalized count of Large) - All Collagen phenotypes	24.4147	33.449	5.62073	14.067	40.9266	7.02825	41.4937	44.8615	10.0297	88.7935	16.3109	20.9464
Filled to Area Ratio (kurtosis) - All Collagen phenotypes	181.067	19.1582	27.3599	166.766	15.5384	11.7667	92.1534	29.0236	103.669	23.5573	11.4512	73.546
Density (Normalized count of Faint) - All Collagen phenotypes	318.142	404.63	78.4821	135.108	302.352	117.883	547.839	233.893	122.324	417.176	172.259	200.913
Density (Normalized count of Dense) - All Collagen phenotypes	16.6208	15.1034	3.74715	17.8291	70.4948	4.79199	34.6904	201.493	19.6662	200.551	19.8914	37.9534
Density (mean) - All Collagen phenotypes	0.373916	0.372286	0.363372	0.431038	0.452696	0.373102	0.387985	0.585774	0.42525	0.518444	0.395183	0.433951
Density (median) - All Collagen phenotypes	0.359367	0.361001	0.342038	0.412849	0.434323	0.356593	0.37397	0.57946	0.400367	0.519003	0.366835	0.411697
Density (std) - All Collagen phenotypes	0.121593	0.114173	0.1189	0.133343	0.149809	0.11604	0.124891	0.161635	0.148404	0.139696	0.138943	0.157418
Density (skew) - All Collagen phenotypes	0.68579	0.532656	0.679667	0.662173	0.43272	0.630141	0.387277	0.0290933	0.677889	-0.0586017	0.826813	0.580731
Area to Perimeter Ratio (Normalized count of High) - All Collagen phenotypes	247.621	289.101	44.5495	105.339	293.698	69.6436	524.061	376.914	96.4953	447.029	120.144	177.949
Area to Perimeter Ratio (std) - All Collagen phenotypes	0.472274	0.471712	0.556855	0.557985	0.558002	0.496371	0.495847	0.798328	0.689007	0.395256	0.525535	0.709803
Area to Perimeter Ratio (skew) - All Collagen phenotypes	0.605569	0.979243	1.87287	1.14666	1.1805	0.999809	0.24249	2.08893	2.36831	0.918438	1.15134	1.61055
Area to Perimeter Ratio (kurtosis) - All Collagen phenotypes	0.868167	2.66289	9.87069	2.7585	3.40291	1.74646	0.278341	10.294	12.9252	1.83903	2.35569	4.46607
Tortuosity (Normalized count of Linear) - All Collagen phenotypes	288.093	359.32	69.9469	134.291	320.923	108.618	498.666	376.818	121.865	508.649	166.292	208.504
Tortuosity (Normalized count of Tortuous) - All Collagen phenotypes	46.6696	60.4138	12.2823	18.6469	51.9245	14.0565	83.8632	58.5692	20.125	109.078	25.8588	30.3627
Tortuosity (std) - All Collagen phenotypes	1.07274	1.10374	0.839066	1.20333	1.27222	1.03516	1.20903	1.24438	1.19389	1.26734	1.49893	1.14484
Tortuosity (kurtosis) - All Collagen phenotypes	50.1094	41.2165	50.0668	59.3183	162.625	46.2549	148.976	66.2251	74.5896	70.776	50.1377	90.5075
Eccentricity (Normalized count of Elongated) - All Collagen phenotypes	251.095	317.726	59.5381	112.209	254.034	98.715	398.771	319.399	105.476	398.04	136.455	169.781
Eccentricity (Normalized count of Rounded) - All Collagen phenotypes	83.6672	102.008	22.6911	40.7288	118.813	23.9599	183.758	115.988	36.5135	219.687	55.6959	69.0848
Eccentricity (median) - All Collagen phenotypes	0.043076	0.0393838	0.0440483	0.0438299	0.0562779	0.0299141	0.0554351	0.0412195	0.040123	0.0684661	0.0480933	0.0510079
Eccentricity (kurtosis) - All Collagen phenotypes	8.85755	8.78898	5.3213	7.83264	5.83787	10.6197	5.90938	6.96528	9.12071	5.50394	5.64278	6.12812
Solidity (Normalized count of Porous) - All Collagen phenotypes	176.725	220.621	42.2596	78.5134	159.74	69.963	248.019	138.515	63.915	283.986	75.5873	125.775
Solidity (Normalized count of Compact) - All Collagen phenotypes	158.038	199.112	39.9696	74.4241	213.107	52.7119	334.51	296.872	78.0747	333.741	116.564	113.092
Solidity (skew) - All Collagen phenotypes	0.214117	0.201667	0.23139	0.150317	0.105779	0.281945	0.0903441	0.157252	0.308891	0.0266033	0.157553	0.227759
Orientation (Normalized count of Horizontal) - All Collagen phenotypes	140.103	150.244	30.3936	80.9669	200.847	27.4741	306.959	301.473	101.805	244.182	56.4915	146.433
Orientation (Normalized count of Vertical) - All Collagen phenotypes	194.66	269.49	51.8356	71.9706	172	95.2009	275.57	133.914	40.1845	373.545	135.659	92.4334
Orientation (mean) - All Collagen phenotypes	49.529	53.1649	52.3103	43.6335	42.8174	61.2578	43.3801	33.6199	30.979	51.5737	57.0561	38.5188
Orientation (median) - All Collagen phenotypes	52.3245	57.0462	55.9184	42.2657	40.6834	67.4594	42.258	26.384	23.6641	56.5034	63.1155	35.3273
Branches (Normalized count of Fine) - Fine Collagen phenotypes	303.211	382.094	74.1104	133.636	315.514	114.049	510.319	366.177	126.912	492.574	175.044	215.23
Branches (kurtosis) - Fine Collagen phenotypes	1.57034	1.41833	1.32147	0.997918	0.339755	1.21256	1.01074	0.615985	0.765795	0.00631494	0.0924672	1.15137
Length (Normalized count of Short) - Fine Collagen phenotypes	295.511	370.469	72.8613	131.019	310.465	108.299	500.687	354.003	123.7	489.512	171.464	209.753
Length (kurtosis) - Fine Collagen phenotypes	10.0694	21.6741	9.22715	5.56915	5.80728	3.27609	13.3916	32.0225	12.1262	7.40836	5.68463	14.5216
Total Skeleton Length (Normalized count of Short) - Fine Collagen phenotypes	296.075	371.735	73.694	130.692	308.302	110.535	500.215	353.812	124.225	485.685	171.464	210.137
Total Skeleton Length (Normalized count of Long) - Fine Collagen phenotypes	7.1366	10.3589	0.41635	2.94425	7.21174	3.51413	10.104	12.3657	2.68771	6.88915	3.58045	5.09248
Total Skeleton Length (kurtosis) - Fine Collagen phenotypes	4.50125	6.15841	2.92714	3.54958	2.60694	3.63867	2.86573	4.05621	4.8367	1.25099	1.86469	4.24151
Width (Normalized count of Thin) - Fine Collagen phenotypes	302.836	381.619	74.1104	133.473	312.629	114.049	508.77	361.96	126.519	492.574	175.044	214.076
Width (Normalized count of Thick) - Fine Collagen phenotypes	0.37561	0.474454	0	0.16357	2.8847	0	1.54928	4.21775	0.393323	0	0	1.15302
Width (skew) - Fine Collagen phenotypes	5.49383	1.69128	0.713382	3.26108	2.2135	1.08665	4.60626	1.96234	1.68705	0.997152	0.658181	1.67107
Width (kurtosis) - Fine Collagen phenotypes	117.334	8.86599	1.03479	32.2122	12.5931	1.966	113.414	8.3333	6.95513	1.36522	0.0597054	5.36117
Perimeter (Normalized count of Short) - Fine Collagen phenotypes	302.46	381.224	74.1104	133.309	315.153	113.73	510.117	365.794	126.781	492.574	175.044	214.749
Perimeter (Normalized count of Long) - Fine Collagen phenotypes	0.751221	0.869832	0	0.327139	0.360587	0.319466	0.20208	0.383432	0.131108	0	0	0.480423
Perimeter (kurtosis) - Fine Collagen phenotypes	5.07501	7.58079	3.18464	3.77646	3.12228	3.94765	3.29633	4.1754	5.30509	1.6556	2.1308	4.8841
Area (Normalized count of Small) - Fine Collagen phenotypes	303.211	382.014	74.1104	133.636	315.333	114.049	510.319	365.602	126.912	492.574	175.044	215.037
Area (Normalized count of Large) - Fine Collagen phenotypes	0	0.0790756	0	0	0.180294	0	0	0.575148	0	0	0	0.192169
Filled to Area Ratio (Normalized count of Small) - Fine Collagen phenotypes	288.75	360.348	70.5714	126.276	297.484	108.938	488.562	348.06	121.93	458.511	166.69	203.219
Filled to Area Ratio (Normalized count of Large) - Fine Collagen phenotypes	14.461	21.7458	3.53898	7.36063	18.0294	5.11146	21.7573	18.1172	4.9821	34.063	8.35438	12.0106
Filled to Area Ratio (kurtosis) - Fine Collagen phenotypes	165.211	19.7312	54.4767	37.4782	19.8887	15.9748	30.5467	18.096	81.1898	20.5535	15.1177	47.9378
Density (Normalized count of Faint) - Fine Collagen phenotypes	292.413	371.735	72.0286	123.495	270.26	110.855	486.204	219.994	114.523	349.433	163.507	185.924
Density (Normalized count of Dense) - Fine Collagen phenotypes	10.7988	10.3589	2.08175	10.1413	45.2537	3.19466	24.1149	146.183	12.3897	143.141	11.537	29.3058
Density (mean) - Fine Collagen phenotypes	0.360112	0.360231	0.347553	0.409484	0.43016	0.360384	0.37131	0.566118	0.405149	0.506271	0.377967	0.421727
Density (median) - Fine Collagen phenotypes	0.34547	0.350053	0.33103	0.391141	0.406844	0.348364	0.354731	0.549813	0.381198	0.498799	0.353698	0.401222
Density (std) - Fine Collagen phenotypes	0.115243	0.10899	0.108953	0.123222	0.145157	0.107999	0.120419	0.161705	0.137482	0.143488	0.127441	0.153878
Density (skew) - Fine Collagen phenotypes	0.803067	0.615642	0.690114	0.849312	0.673798	0.724053	0.571091	0.200555	0.788708	0.0762884	0.935973	0.660431
Area to Perimeter Ratio (Normalized count of High) - Fine Collagen phenotypes	216.445	253.358	36.847	86.5283	237.447	61.018	452.053	309.525	81.549	340.63	103.833	155.369
Area to Perimeter Ratio (skew) - Fine Collagen phenotypes	0.741703	1.07672	1.10272	1.37317	1.38299	1.18833	0.342311	2.16568	2.19724	1.04846	1.28018	1.55131
Area to Perimeter Ratio (kurtosis) - Fine Collagen phenotypes	1.23733	2.9775	2.75775	3.87184	4.00779	2.52698	0.287981	10.639	12.4573	1.97451	3.03896	4.13411
Tortuosity (Normalized count of Linear) - Fine Collagen phenotypes	256.824	321.917	62.0362	115.317	263.95	100.312	427.668	308.95	106.984	387.706	149.185	185.059
Tortuosity (Normalized count of Tortuous) - Fine Collagen phenotypes	46.3879	60.1766	12.0742	18.3198	51.564	13.737	82.6507	57.2272	19.9284	104.868	25.8588	30.1706
Tortuosity (std) - Fine Collagen phenotypes	1.12016	1.15043	0.876796	1.27921	1.37321	1.06962	1.28386	1.34604	1.25491	1.40033	1.56469	1.20056
Tortuosity (kurtosis) - Fine Collagen phenotypes	45.6974	37.6091	45.8659	52.1414	139.892	43.1733	132.42	56.161	67.3591	57.6238	45.6396	82.0828
Eccentricity (Normalized count of Elongated) - Fine Collagen phenotypes	227.62	289.891	54.3337	101.086	218.696	92.3257	353.842	272.045	94.9876	330.679	121.735	155.849
Eccentricity (Normalized count of Rounded) - Fine Collagen phenotypes	75.5916	92.2022	19.7766	32.5503	96.8176	21.7237	156.477	94.1325	31.9247	161.895	53.3089	59.3803
Eccentricity (median) - Fine Collagen phenotypes	0.042971	0.0382362	0.0421286	0.0406323	0.0545132	0.029554	0.0533249	0.0397777	0.039194	0.0631973	0.0483083	0.0480422
Eccentricity (kurtosis) - Fine Collagen phenotypes	8.35003	9.20649	5.8008	8.20115	5.74774	10.7286	6.04612	7.64092	9.1857	6.52792	5.06264	6.48518
Solidity (Normalized count of Compact) - Fine Collagen phenotypes	155.033	197.689	39.3451	72.6249	204.273	52.073	329.053	283.644	75.9114	319.963	112.983	110.882
Solidity (skew) - Fine Collagen phenotypes	0.245081	0.277271	0.134167	0.262709	0.164362	0.384388	0.105577	0.276704	0.38042	0.0307616	0.226669	0.243807
Orientation (Normalized count of Horizontal) - Fine Collagen phenotypes	128.083	138.541	27.271	70.9892	170.377	26.1962	266.207	253.448	89.5466	192.896	52.1154	130.771
Orientation (Normalized count of Vertical) - Fine Collagen phenotypes	175.128	243.553	46.8394	62.6471	145.136	87.8531	244.113	112.729	37.3657	299.678	122.929	84.4584
Orientation (mean) - Fine Collagen phenotypes	49.3423	52.8482	52.1155	43.7398	42.6089	60.8452	43.6451	33.9317	31.6107	51.7215	57.0237	38.8199
Orientation (median) - Fine Collagen phenotypes	51.9303	56.7456	55.761	42.2344	40.4526	67.3569	42.8165	26.8685	24.5545	56.8189	62.9811	35.7184
Branches (Normalized count of Assembled) - Assembled Collagen phenotypes	31.5513	37.64	8.11883	19.3012	57.3333	8.62558	72.2099	69.2095	15.0774	125.153	17.1066	23.6368
Branches (mean) - Assembled Collagen phenotypes	228.28	174.355	131.744	316.703	291.236	135.074	179.521	574.87	326.239	647.144	247.535	1708.76
Branches (std) - Assembled Collagen phenotypes	589.573	367.305	138.759	703.477	613.239	72.8475	340.222	6342.28	1202.07	4097.82	257.617	16293
Branches (skew) - Assembled Collagen phenotypes	8.50386	14.1027	4.75392	5.93168	7.06307	1.75097	15.6242	25.5687	11.5612	11.5658	2.00898	14.3815
Branches (kurtosis) - Assembled Collagen phenotypes	85.1136	249.056	25.7431	40.7982	64.7194	2.80769	324.898	673.007	152.125	139.346	4.40603	216.846
Length (Normalized count of Short) - Assembled Collagen phenotypes	8.16952	10.9124	4.37168	4.90709	18.3899	2.23626	22.4309	17.8296	4.32656	54.3477	4.3761	5.86116
Length (Normalized count of Long) - Assembled Collagen phenotypes	23.3817	26.7276	3.74715	14.3941	38.9434	6.38932	49.779	51.3799	10.7508	70.8051	12.7305	17.7757
Length (std) - Assembled Collagen phenotypes	114.408	81.8327	46.7656	147.228	117.263	102.201	76.0924	265.538	122.705	208.737	75.8105	369.951
Length (skew) - Assembled Collagen phenotypes	4.17075	3.52121	3.20309	4.20356	4.47466	2.29886	4.66354	15.785	3.33286	8.53609	1.25139	9.10037
Length (kurtosis) - Assembled Collagen phenotypes	21.8523	19.562	12.1824	20.9433	29.406	6.92633	39.8428	322.373	14.3805	90.7282	0.834497	97.9558
Total Skeleton Length (Normalized count of Short) - Assembled Collagen phenotypes	0.939026	1.10706	0.832701	0.490709	2.7044	0.638932	2.6944	2.01302	0.721093	8.8028	0.795655	0.768677
Total Skeleton Length (Normalized count of Long) - Assembled Collagen phenotypes	30.6122	36.5329	7.28613	18.8105	54.6289	7.98665	69.5155	67.1964	14.3563	116.35	16.3109	22.8681
Total Skeleton Length (mean) - Assembled Collagen phenotypes	555.317	429.56	294.393	780.514	662.673	371.823	420.838	1466.44	782.05	1458.22	560.127	4538.14
Total Skeleton Length (std) - Assembled Collagen phenotypes	1414.06	905.572	343.226	1748.32	1345.8	247.074	795.527	16544.2	2958.59	9605.88	576.08	42194.3
Total Skeleton Length (skew) - Assembled Collagen phenotypes	8.2113	14.1421	5.01153	5.70248	6.37508	2.11767	15.4901	25.4414	11.7782	11.6929	1.88485	14.1788
Total Skeleton Length (kurtosis) - Assembled Collagen phenotypes	79.1302	251.333	28.0478	37.4612	52.128	5.40136	320.263	667.717	156.745	141.762	3.67169	212.186
Width (Normalized count of Thin) - Assembled Collagen phenotypes	23.8513	29.7324	6.66161	11.2863	33.174	7.66718	46.9499	37.4805	9.76753	81.1389	9.94569	14.9892
Width (Normalized count of Thick) - Assembled Collagen phenotypes	7.70001	7.90756	1.45723	8.01491	24.1593	0.958398	25.26	31.729	5.30986	44.014	7.1609	8.64761
Width (mean) - Assembled Collagen phenotypes	4.92205	4.59779	4.83729	6.0556	5.87547	4.28726	5.3088	6.73545	5.90084	6.10101	5.62423	8.27969
Width (std) - Assembled Collagen phenotypes	2.58944	2.19404	1.80777	3.61628	2.93755	1.16565	1.92158	6.42098	5.54974	6.81094	2.60782	19.8545
Width (skew) - Assembled Collagen phenotypes	4.46381	4.15452	2.28227	2.85236	2.20594	0.839783	2.83335	10.5827	7.78131	9.34754	1.09227	8.50874
Width (kurtosis) - Assembled Collagen phenotypes	27.9015	31.3724	6.22949	10.0563	7.15854	0.858936	19.1212	174.552	80.9915	111.775	0.92758	82.981
Perimeter (Normalized count of Short) - Assembled Collagen phenotypes	9.76587	13.7592	4.37168	4.90709	19.2914	1.59733	22.9024	19.0757	5.50653	45.9277	5.96742	7.97502
Perimeter (Normalized count of Long) - Assembled Collagen phenotypes	21.7854	23.8808	3.74715	14.3941	38.0419	7.02825	49.3075	50.1337	9.57087	79.2252	11.1392	15.6618
Perimeter (mean) - Assembled Collagen phenotypes	1075.5	845.494	564.229	1466.51	1261.1	736.938	822.004	2633.88	1435.1	2825.59	1063.28	7581.24
Perimeter (std) - Assembled Collagen phenotypes	2710.56	1759.61	642.68	3239.2	2524.46	499.991	1546.35	29350.7	5273.63	18553.4	1084.03	70509.3
Perimeter (skew) - Assembled Collagen phenotypes	8.26108	14.103	4.99954	5.91332	6.28613	2.12496	15.4526	25.531	11.6185	11.6994	1.88052	14.2733
Perimeter (kurtosis) - Assembled Collagen phenotypes	80.4901	250.303	28.0351	41.0453	50.6788	5.52651	318.301	671.369	153.159	141.892	3.62948	214.325
Area (Normalized count of Small) - Assembled Collagen phenotypes	17.5598	22.5366	6.03708	9.32346	29.3878	4.15306	37.3848	30.2911	7.93202	77.3116	7.95655	12.3949
Area (Normalized count of Large) - Assembled Collagen phenotypes	13.9915	15.1034	2.08175	9.97774	27.9455	4.47252	34.8251	38.9183	7.14537	47.8413	9.15004	11.2419
Area (mean) - Assembled Collagen phenotypes	784.374	587.453	403.391	1179.67	922.786	533.055	625.491	2455.8	1220.11	1912.92	791.927	8123.12
Area (std) - Assembled Collagen phenotypes	1977.01	1240.55	509.468	2762.66	1866.35	361.559	1144.76	28503.7	4781.25	12851.3	815.763	73365.6
Area (skew) - Assembled Collagen phenotypes	7.86282	13.9105	5.08828	5.49741	6.13249	1.84523	14.8109	25.2486	11.9587	11.7582	1.81515	13.809
Area (kurtosis) - Assembled Collagen phenotypes	72.1418	245.638	28.7765	33.5308	47.7832	4.02946	297.773	659.697	160.653	143.121	3.31913	203.612
Filled to Area Ratio (Normalized count of Small) - Assembled Collagen phenotypes	21.5976	25.9368	6.03708	12.5949	34.4361	6.70879	52.4734	42.4651	10.0297	70.4224	9.15004	14.7009
Filled to Area Ratio (Normalized count of Large) - Assembled Collagen phenotypes	9.95367	11.7032	2.08175	6.70635	22.8973	1.9168	19.7365	26.7444	5.04765	54.7305	7.95655	8.93587
Filled to Area Ratio (std) - Assembled Collagen phenotypes	0.171034	0.0972074	0.0823483	0.1911	0.117856	0.0770524	0.111677	0.119908	0.146144	0.155926	0.115785	0.248841
Density (Normalized count of Faint) - Assembled Collagen phenotypes	25.7293	32.8955	6.45343	11.6134	32.0923	7.02825	61.6344	13.8994	7.80091	67.7433	8.75221	14.9892
Density (Normalized count of Dense) - Assembled Collagen phenotypes	5.82196	4.74454	1.6654	7.68777	25.2411	1.59733	10.5755	55.3101	7.27648	57.4096	8.35438	8.64761
Density (std) - Assembled Collagen phenotypes	0.0991635	0.0913114	0.109253	0.101671	0.108865	0.084035	0.0866226	0.114743	0.127812	0.111589	0.130066	0.145412
Area to Perimeter Ratio (Normalized count of Low) - Assembled Collagen phenotypes	0.37561	1.89782	0.41635	0.490709	1.08176	0	0.20208	1.8213	0.131108	18.7538	0.795655	1.05693
Area to Perimeter Ratio (Normalized count of High) - Assembled Collagen phenotypes	31.1757	35.7422	7.70248	18.8105	56.2516	8.62558	72.0078	67.3882	14.9463	106.399	16.3109	22.5799
Area to Perimeter Ratio (std) - Assembled Collagen phenotypes	0.332315	0.366457	0.73278	0.461949	0.395536	0.322004	0.324639	0.864997	0.885159	0.300298	0.482768	0.860189
Tortuosity (Normalized count of Linear) - Assembled Collagen phenotypes	31.2696	37.4028	7.91066	18.9741	56.9728	8.30612	70.9974	67.8674	14.8807	120.943	17.1066	23.4446
Tortuosity (Normalized count of Tortuous) - Assembled Collagen phenotypes	0.281708	0.237227	0.208175	0.327139	0.360587	0.319466	1.21248	1.34201	0.196662	4.21004	0	0.192169
Tortuosity (skew) - Assembled Collagen phenotypes	2.13329	1.27248	1.54097	1.32446	1.03927	1.81847	1.45269	1.40573	1.65376	1.05314	1.06635	1.09674
Tortuosity (kurtosis) - Assembled Collagen phenotypes	9.2702	2.30923	3.27702	2.4367	1.6049	4.5538	3.22578	2.06872	4.16818	0.733865	0.693185	1.43859
Eccentricity (Normalized count of Elongated) - Assembled Collagen phenotypes	23.4756	27.8346	5.20438	11.1227	35.3375	6.38932	44.9291	47.3538	10.4886	67.3606	14.7196	13.9323
Eccentricity (Normalized count of Rounded) - Assembled Collagen phenotypes	8.07562	9.80538	2.91445	8.17848	21.9958	2.23626	27.2808	21.8556	4.58877	57.7923	2.38697	9.70455
Eccentricity (std) - Assembled Collagen phenotypes	0.104022	0.100669	0.122634	0.123906	0.102129	0.130221	0.115289	0.1116	0.0932476	0.110679	0.0436338	0.119823
Eccentricity (skew) - Assembled Collagen phenotypes	2.97692	2.21	1.83606	2.12177	2.13973	2.63507	2.07166	2.03564	2.40346	1.5535	1.111	1.91666
Eccentricity (kurtosis) - Assembled Collagen phenotypes	12.5631	5.50136	2.88015	5.57308	6.48771	7.65563	4.99611	4.44109	8.34865	2.4073	0.511298	4.0859
Solidity (Normalized count of Porous) - Assembled Collagen phenotypes	28.5464	36.2166	7.49431	17.5019	48.499	7.98665	66.7537	55.9811	12.9141	111.375	13.5261	21.4269
Solidity (Normalized count of Compact) - Assembled Collagen phenotypes	3.00488	1.42336	0.624526	1.79927	8.83438	0.638932	5.45616	13.2284	2.16328	13.7783	3.58045	2.20995
Solidity (skew) - Assembled Collagen phenotypes	0.437897	0.156916	1.6899	0.822513	0.354314	-0.0814528	0.169498	0.58533	0.68136	-0.00849306	0.230006	0.685537
Solidity (kurtosis) - Assembled Collagen phenotypes	-0.201436	-0.348131	6.68631	1.02435	-0.441601	-0.309849	-0.341339	0.723001	0.583549	-0.437931	-0.0824476	-0.24309
Orientation (Normalized count of Horizontal) - Assembled Collagen phenotypes	12.0195	11.7032	3.12263	9.97774	30.4696	1.27786	40.7528	48.0248	12.2586	51.2859	4.3761	15.6618
Orientation (Normalized count of Vertical) - Assembled Collagen phenotypes	19.5317	25.9368	4.99621	9.32346	26.8637	7.34772	31.4571	21.1846	2.81882	73.867	12.7305	7.97502
Orientation (mean) - Assembled Collagen phenotypes	51.3235	56.3798	54.0888	42.8975	43.9647	66.7123	41.5072	31.9703	25.6616	50.9918	57.3878	35.7775
Orientation (median) - Assembled Collagen phenotypes	54.834	59.6257	56.9227	42.8908	42.1966	71.0533	39.1921	24.4931	18.4918	55.4336	63.2632	33.1987
Skew (Dull Area Ratio) - Fibrosis Architecture	19.7811	23.6663	3.57313	12.5601	31.3362	7.00199	39.3268	58.46	10.62	79.0994	10.4401	55.2624
Skew (Sharp Area Ratio) - Fibrosis Architecture	80.0733	76.1182	93.9971	86.8821	67.8606	92.2019	60.601	40.7235	87.1071	20.6669	84.643	44.3189
Skew (mean) - Fibrosis Architecture	6.37379	5.96545	14.7696	9.2761	6.86581	10.0621	4.45376	4.17244	10.6712	1.81435	9.90519	3.6639
Skew (median) - Fibrosis Architecture	5.23996	4.72768	11.3473	7.61632	5.09548	7.92062	3.64302	1.77443	8.0132	0.281154	6.86023	2.30136
Skew (skew) - Fibrosis Architecture	3.32839	3.464	1.55291	2.56682	2.82255	2.57366	3.55639	3.33644	2.28816	4.89584	2.52894	3.53278
Skew (kurtosis) - Fibrosis Architecture	18.6212	20.536	2.51262	9.68922	11.5404	8.9194	26.1869	15.1276	6.46413	38.1292	7.33259	19.782
Kurtosis (Foggy Area Ratio) - Fibrosis Architecture	48.2694	54.5408	12.6251	27.1014	49.8426	23.6114	66.7148	73.5598	25.096	87.2133	30.714	75.9851
Kurtosis (Crisp Area Ratio) - Fibrosis Architecture	51.5851	45.2438	84.9452	72.3408	49.3542	75.5925	33.213	25.6237	72.6311	12.5531	64.3691	23.5962
Kurtosis (mean) - Fibrosis Architecture	80.301	70.9936	377.268	162.704	114.353	184.718	43.8429	77.5734	224.616	24.5506	208.309	52.5334
Kurtosis (median) - Fibrosis Architecture	31.6453	25.2411	158.298	66.8572	29.6376	73.2434	14.2948	3.03863	74.1284	-0.319106	54.6847	5.68491
Kurtosis (std) - Fibrosis Architecture	206.468	192.965	564.774	343.967	307.319	373.284	141.115	292.195	459.435	143.085	471.433	210.129
Kurtosis (skew) - Fibrosis Architecture	8.46416	9.3213	2.85293	5.35751	6.17545	4.89437	13.1625	7.15971	4.14305	14.2429	4.19705	9.33058
Kurtosis (kurtosis) - Fibrosis Architecture	94.2007	114.759	8.89351	34.7128	45.422	28.5903	228.904	59.6811	19.1757	251.232	19.1264	107.58
Energy (Blurry Area Ratio) - Fibrosis Architecture	15.5111	17.8868	2.81086	8.24197	25.8222	4.1433	31.0667	45.2484	7.15181	76.4231	6.44365	39.0422
Energy (Resolved Area Ratio) - Fibrosis Architecture	84.4889	82.1132	97.1891	91.758	74.1778	95.8567	68.9333	54.7516	92.8482	23.5769	93.5564	60.9578
Energy (mean) - Fibrosis Architecture	0.782785	0.773494	0.912687	0.867173	0.737296	0.892928	0.671222	0.559806	0.878142	0.286686	0.873364	0.620126
Energy (median) - Fibrosis Architecture	0.857278	0.848651	0.958937	0.933022	0.866072	0.935374	0.793557	0.69269	0.940778	0.0604806	0.927472	0.734412
Energy (std) - Fibrosis Architecture	0.214162	0.218391	0.114246	0.184337	0.281196	0.127527	0.30048	0.379562	0.177393	0.347079	0.164826	0.324066
Energy (kurtosis) - Fibrosis Architecture	2.62725	1.65141	6.78661	7.43718	0.134815	8.59857	-0.454244	-1.5863	8.40931	-0.725835	7.86469	-1.0581
Homogeneity (Homogeneous Area Ratio) - Fibrosis Architecture	12.0822	13.6481	1.57218	7.46297	22.7939	3.03962	26.1484	43.156	6.05063	72.5573	5.61293	35.1993
Homogeneity (Organized Area Ratio) - Fibrosis Architecture	87.9178	86.3519	98.4278	92.537	77.2061	96.9604	73.8516	56.844	93.9494	27.4427	94.3871	64.8007
Homogeneity (mean) - Fibrosis Architecture	0.809771	0.801672	0.925573	0.877621	0.76449	0.903799	0.719979	0.608806	0.890721	0.352291	0.885785	0.670587
Homogeneity (median) - Fibrosis Architecture	0.872863	0.863826	0.96308	0.937252	0.877764	0.939758	0.822072	0.717874	0.94525	0.148837	0.934178	0.760869
Homogeneity (std) - Fibrosis Architecture	0.186882	0.188663	0.0979921	0.16757	0.252547	0.111826	0.257201	0.333797	0.1579	0.331112	0.149511	0.2746
Homogeneity (kurtosis) - Fibrosis Architecture	3.14333	2.19071	9.10368	7.3076	0.345713	9.44184	-0.111692	-1.50955	8.80029	-1.01086	8.26026	-0.915895
Correlation (Irregular Area Ratio) - Fibrosis Architecture	76.612	71.6219	92.3297	86.1127	65.7549	88.4748	56.1399	29.0088	84.9283	43.9252	80.6242	36.5873
Correlation (Patterned Area Ratio) - Fibrosis Architecture	23.388	28.3781	7.67032	13.8873	34.2451	11.5252	43.8601	70.9912	15.0717	56.0748	19.3758	63.4127
Correlation (median) - Fibrosis Architecture	0.779585	0.821434	0.662639	0.660701	0.809318	0.668255	0.879115	0.943871	0.677833	0.907192	0.747134	0.93518
Correlation (std) - Fibrosis Architecture	0.173594	0.156449	0.210523	0.202241	0.206959	0.19969	0.134167	0.158743	0.224498	0.115215	0.201851	0.145524
Correlation (kurtosis) - Fibrosis Architecture	0.787046	1.75512	0.667015	0.0565167	0.489837	0.537428	2.67828	9.01698	0.0903677	9.14515	1.39615	7.52603
Inertia (Uniform Area Ratio) - Fibrosis Architecture	84.2355	80.4693	96.5698	86.0165	72.0287	92.3828	84.1417	42.2375	89.4663	27.5489	91.4908	42.9252
Inertia (Contrasted Area Ratio) - Fibrosis Architecture	15.7645	19.5307	3.4302	13.9835	27.9713	7.61715	15.8583	57.7625	10.5337	72.4511	8.50921	57.0748
Inertia (mean) - Fibrosis Architecture	263.792	292.465	84.9333	238.513	370.376	168.281	255.363	628.261	187.84	908.466	164.05	675.24
Inertia (median) - Fibrosis Architecture	150	173	33	109	158	89	160	606	76	928.5	74	613
Inertia (std) - Fibrosis Architecture	314.239	319.495	164.593	344.67	446.314	230.306	267.153	457.617	296.688	578.365	242.649	501.003
Inertia (skew) - Fibrosis Architecture	2.45079	1.86685	4.50662	2.63108	1.47824	2.96952	1.76002	0.682888	2.92066	0.290217	2.77146	0.63277
Inertia (kurtosis) - Fibrosis Architecture	8.68547	4.11594	25.5478	7.90423	1.55323	11.185	3.88981	0.724913	10.3273	-0.330504	9.48865	-0.130635
Entropy (Smooth Area Ratio) - Fibrosis Architecture	88.3977	87.106	98.5231	93.0948	78.1939	97.2499	73.8316	57.3826	94.3256	27.5064	94.9259	65.2767
Entropy (Rough Area Ratio) - Fibrosis Architecture	11.6023	12.894	1.47689	6.90517	21.8061	2.75014	26.1684	42.6174	5.67443	72.4936	5.07409	34.7233
Entropy (mean) - Fibrosis Architecture	1.85372	1.93757	0.771823	1.17559	2.22246	0.96393	2.71778	3.61594	1.06253	5.71966	1.1113	3.12393
Entropy (median) - Fibrosis Architecture	1.28392	1.38261	0.410079	0.637665	1.22027	0.627328	1.82675	2.79271	0.567845	7.53012	0.690162	2.37494
Entropy (std) - Fibrosis Architecture	1.71681	1.73659	0.949048	1.51883	2.26734	1.06029	2.34362	2.94661	1.44243	2.7545	1.36436	2.47271
Entropy (skew) - Fibrosis Architecture	1.63166	1.36739	2.25365	2.51753	1.09578	2.4335	0.898847	0.24851	2.63859	-0.924268	2.43357	0.514105
Entropy (kurtosis) - Fibrosis Architecture	2.28483	1.39273	6.71072	6.30713	-0.0356227	7.6457	-0.493748	-1.59715	7.39406	-0.778382	6.83328	-1.13588
	Myocardium						Myocardium
	Remote (Apex/Septum) Control						Peri-papillary
Patient ID	Patient 1 (Septum)	Patient 2 (Septum)	Patient 3 (Apex)	Patient 4 (Apex)	Patient 5 (Apex)	Patient 6 (Septum)	Patient 1	Patient 2	Patient 3	Patient 4	Patient 5	Patient 6
Collagen Composite Score	2.99662	3.28183	1.08225	2.28798	4.06088	1.34576	4.59266	6.92711	2.10227	9.50831	2.11336	7.44187
Fibrosis Morphometric Composite Score - ALL	3.53904	4.45674	2.15304	2.8178	4.53249	1.96095	5.64359	7.64508	3.52721	7.1692	2.70083	6.14685
Fibrosis Morphometric Composite Score - FINE	1.94935	3.23386	1.35984	1.67577	4.07849	1.21182	4.68534	5.31448	2.04462	5.55545	2.48324	2.81833
Fibrosis Morphometric Composite Score - ASSBLD	2.04651	2.86608	0.916671	1.9349	3.35902	0.915072	4.22822	6.45529	2.38947	7.23056	1.80567	5.08956
Fibrosis Architecture composite Score	4.10154	4.54494	1.24832	2.82268	4.74489	2.28558	5.67626	6.9841	2.37935	9.1864	2.60587	6.76689
Phenotypic Fibrosis Composite Score	3.1576	3.9917	1.67321	2.57783	4.38949	1.81164	5.27239	6.94986	2.87555	7.64587	2.61184	5.65503

## Sheet: Score_Endocardium
	Endocardium						Endocardium
	Remote (Apex/Septum)						Peri-papillary
qFPs Full Name	Patient 1 (Septum)	Patient 2 (Septum)	Patient 3 (Apex)	Patient 4 (Apex)	Patient 5 (Apex)	Patient 6 (Septum)	Patient 1	Patient 2	Patient 3	Patient 4	Patient 5	Patient 6
Fiber Normalized Count - All Tissue Collagen Content	531.926	745.018	455.744	621.864	736.862	625.046	936.027	520.346	512.797	1044.87	926.662	818.141
Skeleton Nodes Normalized Count - All Tissue Collagen Content	21868.1	29879.7	46238.5	59034.7	70183.6	60482.6	60566.5	60416.2	51875.2	81454.6	66308.1	60820.8
Skeleton Branch Normalized Count - All Tissue Collagen Content	34101.6	47019.6	69637.7	89269.2	106799	87630.8	95346.3	91254.2	80577.2	129814	101584	92179.3
Fiber Structure Index - All Tissue Collagen Content	49.8678	45.7415	56.8126	60.8914	58.6603	47.2972	65.2558	50.8166	75.1014	67.1624	55.5881	54.3892
Collagen Area Ratio - All Tissue Collagen Content	11.4346	17.4016	22.6613	38.5014	37.2739	38.8468	33.6932	44.2053	29.285	38.6045	40.172	39.6409
Collagen Area Ratio (SQRT) - All Tissue Collagen Content	3.3815	4.17153	4.76039	6.20495	6.10524	6.23272	5.80459	6.64871	5.41156	6.21325	6.33814	6.2961
Collagen Area Ratio - Fine Tissue Collagen Content	3.28997	4.75366	2.18436	3.71377	4.10563	4.3089	5.35378	3.66836	2.90634	5.78994	5.80485	5.2103
Collagen Area Ratio - Assembled Tissue Collagen Content	8.14461	12.648	20.4769	34.7877	33.1683	34.5379	28.3394	40.537	26.3787	32.8145	34.3671	34.4306
Collagen Area Ratio (SQRT) - Assembled Tissue Collagen Content	2.85388	3.5564	4.52514	5.89811	5.75919	5.87689	5.32348	6.36686	5.13602	5.7284	5.86235	5.86776
Branches (Normalized count of Fine) - All Collagen phenotypes	454.401	635.189	377.617	491.131	605.64	563.805	743.316	450.755	381.56	851.798	765.859	682.821
Branches (Normalized count of Assembled) - All Collagen phenotypes	77.5246	109.829	78.1276	130.733	131.222	61.2409	192.711	69.5903	131.237	193.074	160.803	135.32
Branches (skew) - All Collagen phenotypes	10.7298	21.2771	3.98626	7.36036	20.7384	25.2308	10.7983	18.6582	5.73258	5.25375	18.1659	13.1756
Branches (kurtosis) - All Collagen phenotypes	146.399	573.639	15.9395	58.2971	474.682	638.622	138.364	365.827	34.8493	30.5741	333.138	176.717
Length (Normalized count of Short) - All Collagen phenotypes	445.191	622.535	371.106	508.798	641.978	577.414	816.73	455.5	408.294	863.155	801.29	703.041
Length (Normalized count of Long) - All Collagen phenotypes	86.7354	122.483	84.6382	113.066	94.8836	47.6318	119.298	64.8455	104.504	181.717	125.372	115.1
Length (skew) - All Collagen phenotypes	6.1144	11.9782	4.28069	5.88899	15.3474	24.1374	6.31825	13.6972	6.07682	4.22171	13.6247	13.572
Length (kurtosis) - All Collagen phenotypes	49.6011	223.827	20.126	39.9905	276.832	600.279	49.1311	207.106	42.9752	20.0696	220.441	200.272
Total Skeleton Length (Normalized count of Short) - All Collagen phenotypes	438.282	604.821	371.106	473.464	601.602	549.224	738.727	433.358	371.839	817.726	757.683	671.933
Total Skeleton Length (Normalized count of Long) - All Collagen phenotypes	93.6435	140.197	84.6382	148.399	135.26	75.822	197.3	86.9879	140.958	227.146	168.98	146.208
Total Skeleton Length (skew) - All Collagen phenotypes	11.1563	20.8792	3.97023	7.25031	20.3392	25.2493	11.4005	18.9626	5.97807	5.11691	18.1932	12.9582
Total Skeleton Length (kurtosis) - All Collagen phenotypes	154.89	545.176	15.5951	55.842	457.138	639.267	154.679	377.074	38.3103	28.4087	333.827	169.182
Width (Normalized count of Thin) - All Collagen phenotypes	502.758	713.638	423.191	540.597	690.429	580.33	828.2	472.107	427.736	954.013	836.722	760.591
Width (Normalized count of Thick) - All Collagen phenotypes	29.1677	31.3798	32.5532	81.2663	46.4324	44.7156	107.827	48.2387	85.0612	90.8584	89.9407	57.5498
Width (std) - All Collagen phenotypes	1.64501	1.51992	1.76559	3.61582	2.28287	2.59523	2.79522	4.40523	2.80725	2.06262	2.72183	2.73698
Width (skew) - All Collagen phenotypes	3.35961	4.08865	3.05828	4.3158	5.24219	11.6944	5.46322	13.7911	2.28443	2.74848	9.9761	7.07464
Width (kurtosis) - All Collagen phenotypes	16.6658	28.6613	10.0631	22.4473	37.7191	203.478	41.0443	238.541	5.43217	7.92629	141.665	72.5603
Perimeter (Normalized count of Short) - All Collagen phenotypes	479.731	658.977	384.127	526.464	655.1	584.218	814.435	472.898	403.433	885.869	817.643	721.706
Perimeter (Normalized count of Long) - All Collagen phenotypes	52.1948	86.0415	71.617	95.3996	81.7614	40.8272	121.592	47.4479	109.364	159.002	109.019	96.4349
Perimeter (skew) - All Collagen phenotypes	11.261	20.2979	3.94539	7.2787	20.2885	25.2447	11.3173	19.0784	6.01786	5.12221	18.1813	12.9647
Perimeter (kurtosis) - All Collagen phenotypes	157.326	518.608	15.3001	56.4511	454.85	639.109	152.179	382.394	39.343	28.437	333.525	169.537
Area (Normalized count of Small) - All Collagen phenotypes	488.174	682.764	397.149	533.531	686.392	589.079	848.848	483.969	425.306	942.656	833.996	740.371
Area (Normalized count of Large) - All Collagen phenotypes	43.7515	62.2535	58.5957	88.3329	50.47	35.9669	87.179	36.3767	87.4915	102.216	92.6662	77.77
Area (skew) - All Collagen phenotypes	11.3718	21.3546	4.03208	7.15295	19.9132	25.264	11.6146	19.1066	6.06041	5.24631	18.2075	13.1872
Area (kurtosis) - All Collagen phenotypes	160.689	560.755	16.1761	53.841	438.594	639.779	160.309	381.837	39.4915	30.1882	334.187	177.1
Filled to Area Ratio (Normalized count of Small) - All Collagen phenotypes	468.985	662.519	423.191	522.931	641.978	573.526	814.435	472.107	415.585	897.227	839.447	732.594
Filled to Area Ratio (Normalized count of Large) - All Collagen phenotypes	62.9407	82.4986	32.5532	98.9329	94.8836	51.5201	121.592	48.2387	97.2128	147.645	87.2153	85.5471
Density (Normalized count of Dense) - All Collagen phenotypes	39.1461	76.4251	65.1063	374.532	311.904	340.227	250.066	334.508	345.105	431.577	526.017	283.083
Density (median) - All Collagen phenotypes	0.384068	0.39877	0.426583	0.63777	0.572623	0.615823	0.540403	0.669674	0.670604	0.5732	0.634494	0.537199
Area to Perimeter Ratio (Normalized count of High) - All Collagen phenotypes	412.185	543.074	377.617	579.464	639.959	609.492	901.614	468.944	454.47	783.654	844.898	745.037
Area to Perimeter Ratio (std) - All Collagen phenotypes	0.47843	0.501136	0.41583	0.818451	0.553792	0.667745	0.435027	0.980918	0.699332	0.43583	0.674694	0.829141
Area to Perimeter Ratio (skew) - All Collagen phenotypes	0.367067	0.748501	0.474947	2.63289	0.863238	0.8868	0.279348	1.87925	2.35961	0.768259	1.04969	1.97008
Area to Perimeter Ratio (kurtosis) - All Collagen phenotypes	0.483854	1.49221	-0.512024	14.522	1.47112	1.22192	0.466732	5.40288	9.13552	1.02499	2.40436	6.25192
Tortuosity (Normalized count of Linear) - All Collagen phenotypes	476.661	644.299	371.106	544.131	622.8	543.391	805.259	430.985	420.445	829.083	804.016	675.044
Tortuosity (Normalized count of Tortuous) - All Collagen phenotypes	55.265	100.719	84.6382	77.733	114.062	81.6545	130.768	89.3603	92.3521	215.789	122.646	143.097
Tortuosity (skew) - All Collagen phenotypes	5.45342	11.0929	4.03193	3.43644	4.94304	5.86617	3.38297	6.41622	4.60538	2.08011	3.96809	4.48252
Tortuosity (kurtosis) - All Collagen phenotypes	38.699	178.189	19.779	13.1812	33.5031	46.2092	14.556	61.9568	23.6123	4.01418	18.5457	24.9093
Eccentricity (Normalized count of Elongated) - All Collagen phenotypes	423.699	594.192	345.064	448.731	479.465	471.457	587.311	364.558	318.372	738.225	675.918	567.721
Eccentricity (Normalized count of Rounded) - All Collagen phenotypes	108.227	150.826	110.681	173.133	257.397	153.588	348.716	155.787	194.426	306.647	250.744	250.42
Eccentricity (mean) - All Collagen phenotypes	0.065214	0.0656346	0.0726398	0.0798417	0.098464	0.0802045	0.107112	0.0894489	0.113174	0.100461	0.0876998	0.086704
Eccentricity (median) - All Collagen phenotypes	0.0306091	0.0323843	0.0387012	0.0454566	0.0599728	0.0426906	0.0700538	0.0494528	0.0685233	0.0649931	0.0538544	0.0521174
Eccentricity (std) - All Collagen phenotypes	0.0896311	0.0890644	0.0833247	0.0861667	0.109645	0.102527	0.112941	0.109147	0.125872	0.11381	0.102426	0.0978617
Eccentricity (kurtosis) - All Collagen phenotypes	10.8837	9.70167	2.48205	4.7948	8.35681	9.67073	4.81348	7.91441	4.80011	3.91194	6.19592	8.59948
Solidity (Normalized count of Porous) - All Collagen phenotypes	267.114	392.754	182.298	169.599	252.35	104.984	273.008	124.155	199.286	431.577	286.175	265.974
Solidity (Normalized count of Compact) - All Collagen phenotypes	264.812	352.264	273.447	452.265	484.512	520.061	663.019	396.19	313.511	613.294	640.487	552.167
Solidity (skew) - All Collagen phenotypes	0.251987	0.280029	-0.163852	-0.0271236	0.0679277	-0.000661065	0.01293	0.284146	0.41154	-0.0470697	0.299735	0.197068
Orientation (Normalized count of Horizontal) - All Collagen phenotypes	74.4543	218.14	65.1063	342.732	401.741	139.979	307.421	389.073	298.929	159.002	207.136	629.937
Orientation (mean) - All Collagen phenotypes	65.4361	57.0799	66.9249	41.8006	42.0386	61.1562	54.7771	29.7995	38.29	66.4176	59.9362	29.9516
Orientation (median) - All Collagen phenotypes	70.054	61.553	74.579	41.7384	39.6806	67.2777	59.6191	22.0854	30.0597	71.761	63.9209	24.0679
Branches (Normalized count of Fine) - Fine Collagen phenotypes	454.401	635.189	377.617	491.131	605.64	563.805	743.316	450.755	381.56	851.798	765.859	682.821
Branches (kurtosis) - Fine Collagen phenotypes	0.377499	0.496389	0.686363	1.34092	1.07853	1.2272	0.680025	0.863763	0.258857	-0.149585	0.442808	0.887902
Length (Normalized count of Short) - Fine Collagen phenotypes	427.536	600.772	371.106	480.531	596.555	557.972	736.433	432.567	371.839	829.083	752.232	671.933
Length (skew) - Fine Collagen phenotypes	2.93068	2.1442	2.04579	1.92091	2.46264	1.37643	1.33934	2.71497	1.30899	2.57562	1.3226	1.82203
Length (kurtosis) - Fine Collagen phenotypes	16.8101	7.42269	5.66406	5.88323	11.5018	2.29491	1.76322	13.554	1.57391	9.74539	1.95929	5.13563
Total Skeleton Length (Normalized count of Short) - Fine Collagen phenotypes	437.515	601.784	371.106	473.464	595.546	548.252	734.139	431.776	366.978	817.726	746.781	662.601
Total Skeleton Length (Normalized count of Long) - Fine Collagen phenotypes	16.8865	33.4043	6.51063	17.6666	10.094	15.5532	9.17674	18.9792	14.5819	34.0719	19.0783	20.2202
Total Skeleton Length (kurtosis) - Fine Collagen phenotypes	1.33511	2.30997	4.67165	4.64734	5.71928	2.92843	0.957581	4.72964	2.156	1.69242	1.281	3.76973
Width (Normalized count of Thin) - Fine Collagen phenotypes	454.401	633.67	377.617	484.064	602.612	553.112	741.021	439.684	381.56	851.798	754.957	671.933
Width (Normalized count of Thick) - Fine Collagen phenotypes	0	1.51838	0	7.06663	3.0282	10.6929	2.29418	11.0712	0	0	10.9019	10.8878
Width (skew) - Fine Collagen phenotypes	0.609884	1.20379	0.139062	1.86059	1.00928	1.58511	1.00114	2.27202	0.809687	0.65448	1.38706	1.41854
Perimeter (Normalized count of Short) - Fine Collagen phenotypes	454.401	633.67	377.617	491.131	603.621	563.805	743.316	449.174	381.56	851.798	765.859	681.266
Perimeter (skew) - Fine Collagen phenotypes	1.38832	1.59813	1.92532	2.10504	2.19853	1.65697	1.28341	1.99169	1.44243	1.60813	1.32607	1.7275
Perimeter (kurtosis) - Fine Collagen phenotypes	1.60781	2.75557	5.97561	5.68715	7.47508	2.92051	0.973218	4.86804	2.35975	2.0968	1.12852	3.85396
Area (Normalized count of Small) - Fine Collagen phenotypes	454.401	635.189	377.617	491.131	605.64	562.833	743.316	447.592	381.56	851.798	765.859	681.266
Area (Normalized count of Large) - Fine Collagen phenotypes	0	0	0	0	0	0.972077	0	3.1632	0	0	0	1.5554
Area (std) - Fine Collagen phenotypes	44.8505	48.7194	27.8676	51.2703	42.6479	49.5642	44.4261	69.0072	52.298	37.4178	48.9988	53.2718
Area (kurtosis) - Fine Collagen phenotypes	2.64059	3.92781	1.09915	4.93807	7.66479	5.83398	1.46866	15.3722	7.93165	1.39855	1.96107	11.7764
Filled to Area Ratio (Normalized count of Small) - Fine Collagen phenotypes	426.769	598.241	371.106	466.398	563.245	527.838	715.785	427.031	349.966	806.368	724.977	647.047
Filled to Area Ratio (Normalized count of Large) - Fine Collagen phenotypes	27.6325	36.9472	6.51063	24.7332	42.3948	35.9669	27.5302	23.724	31.5941	45.4292	40.8822	35.7742
Filled to Area Ratio (skew) - Fine Collagen phenotypes	4.20516	4.71765	6.01569	5.14248	3.93123	2.87861	3.7809	4.11016	3.26447	5.99753	3.23367	2.64362
Filled to Area Ratio (kurtosis) - Fine Collagen phenotypes	21.8764	36.1736	41.102	34.0727	21.4152	9.99161	19.4181	24.8146	13.9291	42.9952	14.2528	8.38068
Density (Normalized count of Dense) - Fine Collagen phenotypes	19.9568	49.6004	26.0425	264.999	227.115	284.819	169.77	278.361	221.159	306.647	389.743	214.645
Density (median) - Fine Collagen phenotypes	0.368922	0.378577	0.3997	0.609474	0.554675	0.603039	0.518849	0.657432	0.627454	0.562257	0.608184	0.518177
Area to Perimeter Ratio (Normalized count of High) - Fine Collagen phenotypes	336.963	439.318	299.489	448.731	510.756	548.252	708.903	400.935	323.232	601.937	684.095	611.273
Area to Perimeter Ratio (std) - Fine Collagen phenotypes	0.485378	0.505084	0.380088	0.82636	0.571627	0.6533	0.457832	1.01795	0.601726	0.463692	0.708094	0.86523
Area to Perimeter Ratio (kurtosis) - Fine Collagen phenotypes	0.723854	1.92854	0.0565166	18.2459	1.62579	1.606	0.35238	5.31484	4.68129	0.971401	2.51687	6.23263
Tortuosity (Normalized count of Linear) - Fine Collagen phenotypes	399.904	537	292.978	413.398	495.615	482.15	617.136	362.186	291.638	636.009	643.213	541.28
Tortuosity (Normalized count of Tortuous) - Fine Collagen phenotypes	54.4975	98.1885	84.6382	77.733	110.025	81.6545	126.18	88.5695	89.9218	215.789	122.646	141.541
Tortuosity (skew) - Fine Collagen phenotypes	5.04232	10.3037	3.67588	3.01765	4.52129	5.57571	3.05359	5.99731	3.92105	1.80283	3.57921	4.09781
Tortuosity (kurtosis) - Fine Collagen phenotypes	32.9379	153.384	16.3805	9.85426	27.7725	41.701	11.4452	54.1484	16.8038	2.72687	14.8864	20.6476
Eccentricity (Normalized count of Rounded) - Fine Collagen phenotypes	92.1084	132.605	110.681	141.333	217.021	139.007	261.537	139.971	140.958	272.575	220.764	217.756
Eccentricity (mean) - Fine Collagen phenotypes	0.065279	0.0668168	0.0852465	0.0840548	0.104007	0.0814931	0.103163	0.0921098	0.107147	0.110096	0.0924842	0.0911736
Eccentricity (median) - Fine Collagen phenotypes	0.0305073	0.033502	0.0590655	0.0467394	0.0628765	0.0426464	0.0698827	0.0504575	0.0664309	0.0686325	0.0581345	0.054468
Eccentricity (kurtosis) - Fine Collagen phenotypes	11.0041	9.44731	1.74145	4.36202	7.9276	9.17132	5.92801	7.66473	6.3529	3.89254	6.02334	7.5254
Solidity (Normalized count of Compact) - Fine Collagen phenotypes	254.066	346.697	273.447	416.931	461.296	502.564	614.841	370.885	289.208	601.937	596.88	528.836
Solidity (skew) - Fine Collagen phenotypes	0.23684	0.370854	-0.0188273	0.0638755	0.206629	0.0671179	0.121505	0.38777	0.457534	0.0191111	0.309012	0.308219
Orientation (Normalized count of Horizontal) - Fine Collagen phenotypes	68.3137	187.773	65.1063	257.932	331.083	128.314	266.125	332.136	201.716	159.002	185.332	511.727
Orientation (mean) - Fine Collagen phenotypes	64.9339	56.7815	64.4694	42.1021	42.437	61.1206	53.6743	30.4828	41.5634	64.3083	59.1205	30.8865
Orientation (median) - Fine Collagen phenotypes	69.8754	60.7938	69.9115	42.5051	39.564	67.1396	58.811	22.5553	41.2772	69.9483	62.8696	25.5724
Branches (Normalized count of Assembled) - Assembled Collagen phenotypes	77.5246	109.829	78.1276	130.733	131.222	61.2409	192.711	69.5903	131.237	193.074	160.803	135.32
Branches (std) - Assembled Collagen phenotypes	514.691	802.101	907.764	1276.99	3411.19	8234.79	978.047	5802.72	895.044	750.566	2559.25	2110.81
Branches (skew) - Assembled Collagen phenotypes	4.49123	8.70654	0.983592	3.23256	8.7856	7.90293	4.96595	6.75922	2.75706	2.03585	7.61	5.24059
Branches (kurtosis) - Assembled Collagen phenotypes	24.2738	93.1353	-0.388751	10.3582	84.7276	62.6235	28.631	47.3767	6.85421	3.96173	58.2454	26.7596
Length (Normalized count of Short) - Assembled Collagen phenotypes	17.6541	21.7634	0	28.2665	45.423	19.4415	80.2964	22.9332	36.4548	34.0719	49.0586	31.108
Length (Normalized count of Long) - Assembled Collagen phenotypes	59.8705	88.066	78.1276	102.466	85.799	41.7993	112.415	46.6571	94.7824	159.002	111.745	104.212
Length (mean) - Assembled Collagen phenotypes	147.589	161.26	361.809	186.202	193.194	198.248	128.202	195.212	194.521	198.827	148.567	176.416
Length (median) - Assembled Collagen phenotypes	96.2319	106.148	190.999	102.993	81.4703	83.1606	73.9205	84.8508	97.3587	122.149	92.8513	94.2036
Length (std) - Assembled Collagen phenotypes	139.34	191.261	350.954	230.071	461.715	708.311	146.729	443.405	263.755	182.116	242.428	393.645
Length (kurtosis) - Assembled Collagen phenotypes	8.48587	51.0778	1.73553	7.68906	51.7504	60.3109	10.3396	27.1734	10.598	2.21091	46.6599	33.5201
Total Skeleton Length (Normalized count of Short) - Assembled Collagen phenotypes	0.76757	3.03676	0	0	6.0564	0.972077	4.58837	1.5816	4.86064	0	10.9019	9.33241
Total Skeleton Length (Normalized count of Long) - Assembled Collagen phenotypes	76.757	106.793	78.1276	130.733	125.166	60.2688	188.123	68.0087	126.377	193.074	149.901	125.987
Total Skeleton Length (kurtosis) - Assembled Collagen phenotypes	25.0112	87.8181	-0.560843	9.62359	81.4854	62.6827	32.1817	48.8918	7.86207	3.19764	58.3123	25.3677
Width (Normalized count of Thin) - Assembled Collagen phenotypes	48.3569	79.968	45.5744	56.5331	87.8178	27.2182	87.179	32.4228	46.1761	102.216	81.7643	88.6579
Width (Normalized count of Thick) - Assembled Collagen phenotypes	29.1677	29.8615	32.5532	74.1997	43.4042	34.0227	105.532	37.1675	85.0612	90.8584	79.0388	46.662
Width (median) - Assembled Collagen phenotypes	4.62192	4.59521	3.81703	5.86608	4.54816	5.67579	5.62693	5.94365	7.06071	5.30515	5.39868	4.96729
Width (std) - Assembled Collagen phenotypes	2.55533	2.46611	2.84654	6.02231	4.1801	6.57251	4.74166	10.7209	3.32841	3.12867	5.31206	5.37229
Width (skew) - Assembled Collagen phenotypes	1.75443	2.81025	0.821833	2.14692	2.66681	5.47925	3.20452	6.0206	0.998476	0.651208	6.17209	3.77935
Width (kurtosis) - Assembled Collagen phenotypes	3.91845	10.793	-0.763358	4.33846	8.12449	36.1579	11.9584	40.4847	0.376427	-0.840118	43.3054	17.8322
Perimeter (Normalized count of Short) - Assembled Collagen phenotypes	25.3298	25.3063	6.51063	35.3332	51.4794	20.4136	71.1197	23.724	21.8729	34.0719	51.7841	40.4404
Perimeter (Normalized count of Long) - Assembled Collagen phenotypes	52.1948	84.5231	71.617	95.3996	79.7426	40.8272	121.592	45.8663	109.364	159.002	109.019	94.8795
Perimeter (kurtosis) - Assembled Collagen phenotypes	25.3719	84.0105	-0.659455	9.80849	81.0831	62.6723	31.584	49.6621	8.28518	3.19258	58.2772	25.4526
Area (Normalized count of Small) - Assembled Collagen phenotypes	33.7731	47.5759	19.5319	42.3998	80.752	26.2461	105.532	36.3767	43.7457	90.8584	68.1369	59.1052
Area (Normalized count of Large) - Assembled Collagen phenotypes	43.7515	62.2535	58.5957	88.3329	50.47	34.9948	87.179	33.2136	87.4915	102.216	92.6662	76.2146
Area (kurtosis) - Assembled Collagen phenotypes	25.8785	89.2046	-0.421814	9.03907	78.035	62.7294	33.2782	49.5031	8.12141	3.68356	58.3494	26.7571
Filled to Area Ratio (Normalized count of Small) - Assembled Collagen phenotypes	42.2163	64.278	52.0851	56.5331	78.7332	45.6876	98.6499	45.0755	65.6186	90.8584	114.47	85.5471
Filled to Area Ratio (Normalized count of Large) - Assembled Collagen phenotypes	35.3082	45.5514	26.0425	74.1997	52.4888	15.5532	94.0615	24.5148	65.6186	102.216	46.3331	49.7728
Density (Normalized count of Faint) - Assembled Collagen phenotypes	58.3353	83.0047	39.0638	21.1999	46.4324	5.83246	112.415	13.4436	7.29096	68.1438	24.5293	66.8822
Density (Normalized count of Dense) - Assembled Collagen phenotypes	19.1892	26.8247	39.0638	109.533	84.7896	55.4084	80.2964	56.1467	123.946	124.93	136.274	68.4376
Area to Perimeter Ratio (Normalized count of Low) - Assembled Collagen phenotypes	2.30271	6.07352	0	0	2.0188	0	0	1.5816	0	11.3573	0	1.5554
Area to Perimeter Ratio (Normalized count of High) - Assembled Collagen phenotypes	75.2219	103.756	78.1276	130.733	129.203	61.2409	192.711	68.0087	131.237	181.717	160.803	133.764
Area to Perimeter Ratio (skew) - Assembled Collagen phenotypes	0.150359	0.44086	-0.292673	1.5083	0.845428	0.534831	0.454928	0.99784	2.88263	-0.307187	0.607958	1.5541
Area to Perimeter Ratio (kurtosis) - Assembled Collagen phenotypes	0.0384403	0.55401	-0.249401	2.90468	0.938547	0.766484	0.664692	1.0699	9.7168	-0.852759	0.670595	3.05748
Tortuosity (Normalized count of Linear) - Assembled Collagen phenotypes	76.757	107.299	78.1276	130.733	127.184	61.2409	188.123	68.7995	128.807	193.074	160.803	133.764
Tortuosity (Normalized count of Tortuous) - Assembled Collagen phenotypes	0.76757	2.53063	0	0	4.0376	0	4.58837	0.790799	2.43032	0	0	1.5554
Tortuosity (std) - Assembled Collagen phenotypes	0.184362	0.213096	0.118063	0.214914	0.27759	0.144227	0.271386	0.210609	0.256454	0.200773	0.192145	0.21061
Tortuosity (kurtosis) - Assembled Collagen phenotypes	6.09653	7.1775	-0.284853	0.470552	4.43911	3.39682	2.35167	4.05883	0.208251	0.849663	0.771665	7.05518
Eccentricity (Normalized count of Elongated) - Assembled Collagen phenotypes	61.4056	91.6089	78.1276	98.9329	90.846	46.6597	105.532	53.7743	77.7702	159.002	130.823	102.656
Eccentricity (Normalized count of Rounded) - Assembled Collagen phenotypes	16.119	18.2205	0	31.7999	40.376	14.5812	87.179	15.816	53.467	34.0719	29.9802	32.6634
Eccentricity (mean) - Assembled Collagen phenotypes	0.0648331	0.0587976	0.0117075	0.064014	0.0728826	0.0683412	0.122341	0.0722135	0.130699	0.0579537	0.0649131	0.0641505
Eccentricity (median) - Assembled Collagen phenotypes	0.0314179	0.0289281	0.00501681	0.0405697	0.0460229	0.0469349	0.0724352	0.037727	0.0795698	0.0221111	0.031282	0.0357252
Eccentricity (std) - Assembled Collagen phenotypes	0.0831963	0.0839191	0.0128749	0.0616196	0.0811587	0.080523	0.120278	0.0843549	0.148629	0.0972308	0.0851074	0.0800982
Solidity (Normalized count of Porous) - Assembled Collagen phenotypes	66.7786	104.262	78.1276	95.3996	108.006	43.7435	144.534	44.2847	106.934	181.717	117.196	111.989
Solidity (Normalized count of Compact) - Assembled Collagen phenotypes	10.746	5.56739	0	35.3332	23.2162	17.4974	48.1779	25.3056	24.3032	11.3573	43.6076	23.331
Orientation (Normalized count of Horizontal) - Assembled Collagen phenotypes	6.14056	30.3676	0	84.7996	70.658	11.6649	41.2953	56.9375	97.2128	0	21.8038	118.21
Orientation (Normalized count of Vertical) - Assembled Collagen phenotypes	71.384	79.4618	78.1276	45.9331	60.564	49.5759	151.416	12.6528	34.0245	193.074	138.999	17.1094
Orientation (mean) - Assembled Collagen phenotypes	68.3796	58.8051	78.7935	40.6678	40.1998	61.4834	59.0305	25.3738	28.7732	75.7234	63.8213	25.2342
Orientation (median) - Assembled Collagen phenotypes	71.7785	64.1166	79.7625	31.5714	42.6663	68.0369	62.7454	20.7134	14.4207	76.9976	65.9294	20.1638
Orientation (kurtosis) - Assembled Collagen phenotypes	1.95139	-0.470184	3.17654	-1.03157	-1.2363	-0.10686	-0.279945	0.23229	-0.449025	0.560011	1.80377	1.5226
Skew (Dull Area Ratio) - Fibrosis Architecture	41.8586	69.006	58.3942	84.6626	87.5787	92.5012	92.9104	96.815	73.5678	90.5579	95.1886	90.9651
Skew (Sharp Area Ratio) - Fibrosis Architecture	57.1546	30.8301	38.6861	15.3374	12.3794	7.30143	7.08955	3.14658	26.0302	9.44206	4.81144	9.03491
Skew (mean) - Fibrosis Architecture	5.29107	2.63167	4.17017	1.30863	1.06853	0.440606	0.47094	0.044172	2.56152	0.734085	0.552456	0.876124
Skew (median) - Fibrosis Architecture	3.438	1.75594	2.25695	0.532033	0.492784	0.0566829	0.0725898	-0.115778	0.811714	0.0132124	0.207075	0.462907
Skew (std) - Fibrosis Architecture	7.00069	3.9918	5.45187	3.03405	2.42423	2.59548	1.49392	1.46561	5.94317	1.93099	1.92984	1.86752
Kurtosis (Crisp Area Ratio) - Fibrosis Architecture	31.949	11.1961	19.708	8.28221	5.66513	2.07203	2.48756	1.22794	16.6834	6.43777	1.82055	3.35387
Kurtosis (mean) - Fibrosis Architecture	82.6631	24.4444	51.7004	11.1934	7.71041	6.19054	1.82496	1.49766	45.2306	5.81701	3.30888	4.15748
Kurtosis (std) - Fibrosis Architecture	307.919	151.166	152.6	78.0539	48.5147	78.6473	8.91973	33.5965	248.095	18.5396	36.4632	23.4083
Energy (Blurry Area Ratio) - Fibrosis Architecture	33.1826	61.0868	37.9562	80.2147	90.1804	77.1584	93.5323	97.6976	73.9698	96.9957	93.368	94.5243
Energy (Resolved Area Ratio) - Fibrosis Architecture	66.8174	38.9132	62.0438	19.7853	9.81956	22.8416	6.46766	2.30238	26.0302	3.00429	6.63199	5.4757
Energy (mean) - Fibrosis Architecture	0.678602	0.483684	0.637855	0.327787	0.241061	0.316846	0.18545	0.106611	0.380916	0.241534	0.168829	0.200435
Energy (median) - Fibrosis Architecture	0.775166	0.499295	0.654693	0.251089	0.139288	0.226823	0.0975653	0.0367682	0.316876	0.20971	0.0683228	0.112953
Energy (std) - Fibrosis Architecture	0.279715	0.284297	0.223735	0.290156	0.236802	0.288041	0.204156	0.161537	0.321725	0.203896	0.210172	0.199023
Energy (skew) - Fibrosis Architecture	-0.77909	-0.0101904	-0.422779	0.705942	1.03954	0.532038	1.70025	2.58734	0.521432	0.34086	1.83842	1.29839
Homogeneity (Homogeneous Area Ratio) - Fibrosis Architecture	28.2484	50.2458	27.7372	71.6258	75.577	74.4943	85.6965	91.1742	57.8894	59.6567	89.0767	84.1205
Homogeneity (Organized Area Ratio) - Fibrosis Architecture	71.7516	49.7542	72.2628	28.3742	24.423	25.5057	14.3035	8.82579	42.1106	40.3433	10.9233	15.8795
Homogeneity (mean) - Fibrosis Architecture	0.719617	0.566237	0.725901	0.422379	0.361199	0.386642	0.304481	0.228997	0.504097	0.431407	0.262573	0.331305
Homogeneity (median) - Fibrosis Architecture	0.806702	0.597049	0.756868	0.352086	0.259806	0.30208	0.200477	0.153382	0.491068	0.409604	0.167498	0.259493
Correlation (Irregular Area Ratio) - Fibrosis Architecture	48.4786	32.0044	14.5985	14.5706	18.7579	10.9028	14.801	9.97698	29.9497	34.7639	11.0533	11.5674
Correlation (kurtosis) - Fibrosis Architecture	5.7791	12.2315	30.2087	9.62011	5.69565	57.518	13.8319	14.2974	5.38285	-0.578844	39.4984	13.9416
Inertia (Uniform Area Ratio) - Fibrosis Architecture	62.0888	42.3812	53.2847	24.5399	25.1783	7.94277	22.2637	13.1236	53.6683	47.2103	9.10273	15.4004
Inertia (median) - Fibrosis Architecture	327	607	449	1031	1047	1284	803.5	1132	428	561	1416	1160
Inertia (kurtosis) - Fibrosis Architecture	2.1537	0.218537	-0.613929	1.29798	-0.744919	0.266412	4.15223	-0.081659	-0.649042	-1.20498	0.0660925	3.11897
Entropy (Smooth Area Ratio) - Fibrosis Architecture	72.7385	50.1638	72.2628	28.9877	24.381	27.5284	13.4328	8.36531	41.7085	38.6266	10.9233	15.8111
Entropy (Rough Area Ratio) - Fibrosis Architecture	27.2615	49.8362	27.7372	71.0123	75.619	72.4716	86.5672	91.6347	58.2915	61.3734	89.0767	84.1889
Entropy (mean) - Fibrosis Architecture	2.67993	4.11856	2.82083	5.2889	5.80417	5.54532	6.41286	6.96499	4.62637	5.39027	6.5977	6.16168
Entropy (median) - Fibrosis Architecture	1.9465	3.97757	2.53008	6.05283	6.7834	6.43557	7.31389	7.59858	5.03351	5.86064	7.45028	6.90759
	Endocardium						Endocardium
	Remote (Apex/Septum)						Peri-papillary
Patient ID	Patient 1 (Septum)	Patient 2 (Septum)	Patient 3 (Apex)	Patient 4 (Apex)	Patient 5 (Apex)	Patient 6 (Septum)	Patient 1	Patient 2	Patient 3	Patient 4	Patient 5	Patient 6
Collagen Composite Score	3.73752	4.79468	5.14202	7.02799	7.36123	6.93666	7.36356	7.18785	6.21477	8.4439	7.84237	7.45384
Fibrosis Morphometric Composite Score - ALL	2.45944	2.21227	2.72831	4.40317	3.12134	1.86343	4.77012	3.19235	4.34109	5.49988	4.37573	4.48166
Fibrosis Morphometric Composite Score - FINE	1.58831	2.23127	1.10791	2.27842	2.7273	3.03466	3.77231	3.2423	2.89102	3.85239	4.28307	4.19091
Fibrosis Morphometric Composite Score - ASSBLD	2.32214	2.25799	1.8652	3.75242	2.98615	1.396	5.29941	2.46066	4.63919	4.56483	4.05213	3.95115
Fibrosis Architecture composite Score	1.39606	4.3329	2.60429	6.5603	7.02289	6.70133	8.2056	8.51349	4.54042	6.409	7.95979	7.94066
Phenotypic Fibrosis Composite Score	2.24231	2.81284	2.33904	4.32265	3.93809	3.13485	5.47772	4.15083	4.34022	5.27186	5.11945	5.07659

## Sheet: Compare qFPs
Categorization	Whole Biopsy Model	Myocardium Model	Endocardium Model	CoModel
Fiber Normalized Count - All Tissue Collagen Content	1	1	1	1
Skeleton Nodes Normalized Count - All Tissue Collagen Content	1	1	1	1
Skeleton Branch Normalized Count - All Tissue Collagen Content	1	1	1	1
Collagen Reticulation Index - All Tissue Collagen Content	0	0	0	0
Fiber Structure Index - All Tissue Collagen Content	0	0	1	0
Collagen Structure Index - All Tissue Collagen Content	1	1	0	0
Collagen Area Ratio - All Tissue Collagen Content	1	1	1	1
Collagen Area Ratio (SQRT) - All Tissue Collagen Content	1	1	1	1
Collagen Area Ratio - Fine Tissue Collagen Content	1	1	1	1
Collagen Area Ratio (SQRT) - Fine Tissue Collagen Content	1	1	0	0
Collagen Area Ratio - Assembled Tissue Collagen Content	1	1	1	1
Collagen Area Ratio (SQRT) - Assembled Tissue Collagen Content	1	1	1	1
Assembled/Fine CAR Ratio - Assembled Tissue Collagen Content	1	1	0	0
Total Collagen Density Area Ratio - All Tissue Collagen Content	0	0	0	0
Branches (Normalized count of Fine) - All Collagen phenotypes	1	1	1	1
Branches (Normalized count of Assembled) - All Collagen phenotypes	1	1	1	1
Branches (mean) - All Collagen phenotypes	1	1	0	0
Branches (median) - All Collagen phenotypes	0	0	0	0
Branches (std) - All Collagen phenotypes	1	1	0	0
Branches (skew) - All Collagen phenotypes	1	1	-1	0
Branches (kurtosis) - All Collagen phenotypes	1	1	-1	0
Length (Normalized count of Short) - All Collagen phenotypes	1	1	1	1
Length (Normalized count of Long) - All Collagen phenotypes	1	1	1	1
Length (mean) - All Collagen phenotypes	0	0	0	0
Length (median) - All Collagen phenotypes	0	0	0	0
Length (std) - All Collagen phenotypes	0	1	0	0
Length (skew) - All Collagen phenotypes	0	1	-1	0
Length (kurtosis) - All Collagen phenotypes	1	1	-1	0
Total Skeleton Length (Normalized count of Short) - All Collagen phenotypes	1	1	1	1
Total Skeleton Length (Normalized count of Long) - All Collagen phenotypes	1	1	1	1
Total Skeleton Length (mean) - All Collagen phenotypes	1	1	0	0
Total Skeleton Length (median) - All Collagen phenotypes	0	0	0	0
Total Skeleton Length (std) - All Collagen phenotypes	1	1	0	0
Total Skeleton Length (skew) - All Collagen phenotypes	1	1	-1	0
Total Skeleton Length (kurtosis) - All Collagen phenotypes	1	1	-1	0
Width (Normalized count of Thin) - All Collagen phenotypes	1	1	1	1
Width (Normalized count of Thick) - All Collagen phenotypes	1	1	1	1
Width (mean) - All Collagen phenotypes	0	0	0	0
Width (median) - All Collagen phenotypes	0	0	0	0
Width (std) - All Collagen phenotypes	1	1	1	1
Width (skew) - All Collagen phenotypes	1	1	1	1
Width (kurtosis) - All Collagen phenotypes	1	1	1	1
Perimeter (Normalized count of Short) - All Collagen phenotypes	1	1	1	1
Perimeter (Normalized count of Long) - All Collagen phenotypes	1	1	1	1
Perimeter (mean) - All Collagen phenotypes	1	1	0	0
Perimeter (median) - All Collagen phenotypes	0	0	0	0
Perimeter (std) - All Collagen phenotypes	1	1	0	0
Perimeter (skew) - All Collagen phenotypes	1	1	-1	0
Perimeter (kurtosis) - All Collagen phenotypes	1	1	-1	0
Area (Normalized count of Small) - All Collagen phenotypes	1	1	1	1
Area (Normalized count of Large) - All Collagen phenotypes	1	1	1	1
Area (mean) - All Collagen phenotypes	1	1	0	0
Area (median) - All Collagen phenotypes	0	0	0	0
Area (std) - All Collagen phenotypes	1	1	0	0
Area (skew) - All Collagen phenotypes	1	1	-1	0
Area (kurtosis) - All Collagen phenotypes	1	1	-1	0
Filled to Area Ratio (Normalized count of Small) - All Collagen phenotypes	1	1	1	1
Filled to Area Ratio (Normalized count of Large) - All Collagen phenotypes	1	1	1	1
Filled to Area Ratio (mean) - All Collagen phenotypes	0	0	0	0
Filled to Area Ratio (median) - All Collagen phenotypes	0	0	0	0
Filled to Area Ratio (std) - All Collagen phenotypes	0	0	0	0
Filled to Area Ratio (skew) - All Collagen phenotypes	0	0	0	0
Filled to Area Ratio (kurtosis) - All Collagen phenotypes	0	-1	0	0
Density (Normalized count of Faint) - All Collagen phenotypes	1	1	0	0
Density (Normalized count of Dense) - All Collagen phenotypes	1	1	1	1
Density (mean) - All Collagen phenotypes	0	1	0	0
Density (median) - All Collagen phenotypes	0	1	1	0
Density (std) - All Collagen phenotypes	0	1	0	0
Density (skew) - All Collagen phenotypes	-1	-1	0	0
Density (kurtosis) - All Collagen phenotypes	0	0	0	0
Area to Perimeter Ratio (Normalized count of Low) - All Collagen phenotypes	0	0	0	0
Area to Perimeter Ratio (Normalized count of High) - All Collagen phenotypes	1	1	1	1
Area to Perimeter Ratio (mean) - All Collagen phenotypes	0	0	0	0
Area to Perimeter Ratio (median) - All Collagen phenotypes	0	0	0	0
Area to Perimeter Ratio (std) - All Collagen phenotypes	0	1	1	0
Area to Perimeter Ratio (skew) - All Collagen phenotypes	1	1	1	1
Area to Perimeter Ratio (kurtosis) - All Collagen phenotypes	1	1	1	1
Tortuosity (Normalized count of Linear) - All Collagen phenotypes	1	1	1	1
Tortuosity (Normalized count of Tortuous) - All Collagen phenotypes	1	1	1	1
Tortuosity (mean) - All Collagen phenotypes	0	0	0	0
Tortuosity (median) - All Collagen phenotypes	0	0	0	0
Tortuosity (std) - All Collagen phenotypes	0	1	0	0
Tortuosity (skew) - All Collagen phenotypes	0	0	-1	0
Tortuosity (kurtosis) - All Collagen phenotypes	0	1	-1	0
Eccentricity (Normalized count of Elongated) - All Collagen phenotypes	1	1	1	1
Eccentricity (Normalized count of Rounded) - All Collagen phenotypes	1	1	1	1
Eccentricity (mean) - All Collagen phenotypes	0	0	1	0
Eccentricity (median) - All Collagen phenotypes	1	1	1	1
Eccentricity (std) - All Collagen phenotypes	0	0	1	0
Eccentricity (skew) - All Collagen phenotypes	0	0	0	0
Eccentricity (kurtosis) - All Collagen phenotypes	-1	-1	-1	-1
Solidity (Normalized count of Porous) - All Collagen phenotypes	1	1	1	1
Solidity (Normalized count of Compact) - All Collagen phenotypes	1	1	1	1
Solidity (mean) - All Collagen phenotypes	0	0	0	0
Solidity (median) - All Collagen phenotypes	0	0	0	0
Solidity (std) - All Collagen phenotypes	0	0	0	0
Solidity (skew) - All Collagen phenotypes	1	-1	1	0
Solidity (kurtosis) - All Collagen phenotypes	0	0	0	0
Orientation (Normalized count of Horizontal) - All Collagen phenotypes	1	1	1	1
Orientation (Normalized count of Vertical) - All Collagen phenotypes	0	1	0	0
Orientation (mean) - All Collagen phenotypes	-1	-1	-1	-1
Orientation (median) - All Collagen phenotypes	-1	-1	-1	-1
Orientation (std) - All Collagen phenotypes	0	0	0	0
Orientation (skew) - All Collagen phenotypes	0	0	0	0
Orientation (kurtosis) - All Collagen phenotypes	0	0	0	0
Branches (Normalized count of Fine) - Fine Collagen phenotypes	1	1	1	1
Branches (Normalized count of Assembled) - Fine Collagen phenotypes	0	0	0	0
Branches (mean) - Fine Collagen phenotypes	0	0	0	0
Branches (median) - Fine Collagen phenotypes	0	0	0	0
Branches (std) - Fine Collagen phenotypes	0	0	0	0
Branches (skew) - Fine Collagen phenotypes	0	0	0	0
Branches (kurtosis) - Fine Collagen phenotypes	-1	-1	-1	-1
Length (Normalized count of Short) - Fine Collagen phenotypes	1	1	1	1
Length (Normalized count of Long) - Fine Collagen phenotypes	0	0	0	0
Length (mean) - Fine Collagen phenotypes	0	0	0	0
Length (median) - Fine Collagen phenotypes	0	0	0	0
Length (std) - Fine Collagen phenotypes	0	0	0	0
Length (skew) - Fine Collagen phenotypes	0	0	-1	0
Length (kurtosis) - Fine Collagen phenotypes	1	1	-1	0
Total Skeleton Length (Normalized count of Short) - Fine Collagen phenotypes	1	1	1	1
Total Skeleton Length (Normalized count of Long) - Fine Collagen phenotypes	0	1	1	0
Total Skeleton Length (mean) - Fine Collagen phenotypes	0	0	0	0
Total Skeleton Length (median) - Fine Collagen phenotypes	0	0	0	0
Total Skeleton Length (std) - Fine Collagen phenotypes	0	0	0	0
Total Skeleton Length (skew) - Fine Collagen phenotypes	0	0	0	0
Total Skeleton Length (kurtosis) - Fine Collagen phenotypes	-1	-1	-1	-1
Width (Normalized count of Thin) - Fine Collagen phenotypes	1	1	1	1
Width (Normalized count of Thick) - Fine Collagen phenotypes	1	1	1	1
Width (mean) - Fine Collagen phenotypes	0	0	0	0
Width (median) - Fine Collagen phenotypes	0	0	0	0
Width (std) - Fine Collagen phenotypes	0	0	0	0
Width (skew) - Fine Collagen phenotypes	0	-1	1	0
Width (kurtosis) - Fine Collagen phenotypes	0	-1	0	0
Perimeter (Normalized count of Short) - Fine Collagen phenotypes	1	1	1	1
Perimeter (Normalized count of Long) - Fine Collagen phenotypes	-1	-1	0	0
Perimeter (mean) - Fine Collagen phenotypes	0	0	0	0
Perimeter (median) - Fine Collagen phenotypes	0	0	0	0
Perimeter (std) - Fine Collagen phenotypes	0	0	0	0
Perimeter (skew) - Fine Collagen phenotypes	0	0	-1	0
Perimeter (kurtosis) - Fine Collagen phenotypes	-1	-1	-1	-1
Area (Normalized count of Small) - Fine Collagen phenotypes	1	1	1	1
Area (Normalized count of Large) - Fine Collagen phenotypes	1	1	1	1
Area (mean) - Fine Collagen phenotypes	0	0	0	0
Area (median) - Fine Collagen phenotypes	0	0	0	0
Area (std) - Fine Collagen phenotypes	0	0	1	0
Area (skew) - Fine Collagen phenotypes	0	0	0	0
Area (kurtosis) - Fine Collagen phenotypes	1	0	1	0
Filled to Area Ratio (Normalized count of Small) - Fine Collagen phenotypes	1	1	1	1
Filled to Area Ratio (Normalized count of Large) - Fine Collagen phenotypes	1	1	1	1
Filled to Area Ratio (mean) - Fine Collagen phenotypes	0	0	0	0
Filled to Area Ratio (median) - Fine Collagen phenotypes	0	0	0	0
Filled to Area Ratio (std) - Fine Collagen phenotypes	0	0	0	0
Filled to Area Ratio (skew) - Fine Collagen phenotypes	0	0	-1	0
Filled to Area Ratio (kurtosis) - Fine Collagen phenotypes	-1	-1	-1	-1
Density (Normalized count of Faint) - Fine Collagen phenotypes	1	1	0	0
Density (Normalized count of Dense) - Fine Collagen phenotypes	1	1	1	1
Density (mean) - Fine Collagen phenotypes	0	1	0	0
Density (median) - Fine Collagen phenotypes	0	1	1	0
Density (std) - Fine Collagen phenotypes	0	1	0	0
Density (skew) - Fine Collagen phenotypes	-1	-1	0	0
Density (kurtosis) - Fine Collagen phenotypes	0	0	0	0
Area to Perimeter Ratio (Normalized count of Low) - Fine Collagen phenotypes	0	0	0	0
Area to Perimeter Ratio (Normalized count of High) - Fine Collagen phenotypes	1	1	1	1
Area to Perimeter Ratio (mean) - Fine Collagen phenotypes	0	0	0	0
Area to Perimeter Ratio (median) - Fine Collagen phenotypes	0	0	0	0
Area to Perimeter Ratio (std) - Fine Collagen phenotypes	0	0	1	0
Area to Perimeter Ratio (skew) - Fine Collagen phenotypes	1	1	0	0
Area to Perimeter Ratio (kurtosis) - Fine Collagen phenotypes	1	1	-1	0
Tortuosity (Normalized count of Linear) - Fine Collagen phenotypes	1	1	1	1
Tortuosity (Normalized count of Tortuous) - Fine Collagen phenotypes	1	1	1	1
Tortuosity (mean) - Fine Collagen phenotypes	0	0	0	0
Tortuosity (median) - Fine Collagen phenotypes	0	0	0	0
Tortuosity (std) - Fine Collagen phenotypes	0	1	0	0
Tortuosity (skew) - Fine Collagen phenotypes	0	0	-1	0
Tortuosity (kurtosis) - Fine Collagen phenotypes	0	1	-1	0
Eccentricity (Normalized count of Elongated) - Fine Collagen phenotypes	1	1	0	0
Eccentricity (Normalized count of Rounded) - Fine Collagen phenotypes	1	1	1	1
Eccentricity (mean) - Fine Collagen phenotypes	0	0	1	0
Eccentricity (median) - Fine Collagen phenotypes	1	1	1	1
Eccentricity (std) - Fine Collagen phenotypes	0	0	0	0
Eccentricity (skew) - Fine Collagen phenotypes	0	0	0	0
Eccentricity (kurtosis) - Fine Collagen phenotypes	-1	-1	-1	-1
Solidity (Normalized count of Porous) - Fine Collagen phenotypes	0	0	0	0
Solidity (Normalized count of Compact) - Fine Collagen phenotypes	1	1	1	1
Solidity (mean) - Fine Collagen phenotypes	0	0	0	0
Solidity (median) - Fine Collagen phenotypes	0	0	0	0
Solidity (std) - Fine Collagen phenotypes	0	0	0	0
Solidity (skew) - Fine Collagen phenotypes	1	-1	1	0
Solidity (kurtosis) - Fine Collagen phenotypes	0	0	0	0
Orientation (Normalized count of Horizontal) - Fine Collagen phenotypes	1	1	1	1
Orientation (Normalized count of Vertical) - Fine Collagen phenotypes	0	1	0	0
Orientation (mean) - Fine Collagen phenotypes	-1	-1	-1	-1
Orientation (median) - Fine Collagen phenotypes	-1	-1	-1	-1
Orientation (std) - Fine Collagen phenotypes	0	0	0	0
Orientation (skew) - Fine Collagen phenotypes	0	0	0	0
Orientation (kurtosis) - Fine Collagen phenotypes	0	0	0	0
Branches (Normalized count of Fine) - Assembled Collagen phenotypes	0	0	0	0
Branches (Normalized count of Assembled) - Assembled Collagen phenotypes	1	1	1	1
Branches (mean) - Assembled Collagen phenotypes	1	1	0	0
Branches (median) - Assembled Collagen phenotypes	0	0	0	0
Branches (std) - Assembled Collagen phenotypes	1	1	-1	0
Branches (skew) - Assembled Collagen phenotypes	1	1	-1	0
Branches (kurtosis) - Assembled Collagen phenotypes	1	1	-1	0
Length (Normalized count of Short) - Assembled Collagen phenotypes	1	1	1	1
Length (Normalized count of Long) - Assembled Collagen phenotypes	1	1	1	1
Length (mean) - Assembled Collagen phenotypes	0	0	-1	0
Length (median) - Assembled Collagen phenotypes	0	0	-1	0
Length (std) - Assembled Collagen phenotypes	0	1	-1	0
Length (skew) - Assembled Collagen phenotypes	1	1	0	0
Length (kurtosis) - Assembled Collagen phenotypes	1	1	-1	0
Total Skeleton Length (Normalized count of Short) - Assembled Collagen phenotypes	1	1	1	1
Total Skeleton Length (Normalized count of Long) - Assembled Collagen phenotypes	1	1	1	1
Total Skeleton Length (mean) - Assembled Collagen phenotypes	1	1	0	0
Total Skeleton Length (median) - Assembled Collagen phenotypes	0	0	0	0
Total Skeleton Length (std) - Assembled Collagen phenotypes	1	1	0	0
Total Skeleton Length (skew) - Assembled Collagen phenotypes	1	1	0	0
Total Skeleton Length (kurtosis) - Assembled Collagen phenotypes	1	1	-1	0
Width (Normalized count of Thin) - Assembled Collagen phenotypes	1	1	1	1
Width (Normalized count of Thick) - Assembled Collagen phenotypes	1	1	1	1
Width (mean) - Assembled Collagen phenotypes	0	1	0	0
Width (median) - Assembled Collagen phenotypes	0	0	1	0
Width (std) - Assembled Collagen phenotypes	1	1	1	1
Width (skew) - Assembled Collagen phenotypes	1	1	1	1
Width (kurtosis) - Assembled Collagen phenotypes	1	1	1	1
Perimeter (Normalized count of Short) - Assembled Collagen phenotypes	1	1	1	1
Perimeter (Normalized count of Long) - Assembled Collagen phenotypes	1	1	1	1
Perimeter (mean) - Assembled Collagen phenotypes	1	1	0	0
Perimeter (median) - Assembled Collagen phenotypes	0	0	0	0
Perimeter (std) - Assembled Collagen phenotypes	1	1	0	0
Perimeter (skew) - Assembled Collagen phenotypes	1	1	0	0
Perimeter (kurtosis) - Assembled Collagen phenotypes	1	1	-1	0
Area (Normalized count of Small) - Assembled Collagen phenotypes	1	1	1	1
Area (Normalized count of Large) - Assembled Collagen phenotypes	1	1	1	1
Area (mean) - Assembled Collagen phenotypes	1	1	0	0
Area (median) - Assembled Collagen phenotypes	0	0	0	0
Area (std) - Assembled Collagen phenotypes	1	1	0	0
Area (skew) - Assembled Collagen phenotypes	1	1	0	0
Area (kurtosis) - Assembled Collagen phenotypes	1	1	-1	0
Filled to Area Ratio (Normalized count of Small) - Assembled Collagen phenotypes	1	1	1	1
Filled to Area Ratio (Normalized count of Large) - Assembled Collagen phenotypes	1	1	1	1
Filled to Area Ratio (mean) - Assembled Collagen phenotypes	0	0	0	0
Filled to Area Ratio (median) - Assembled Collagen phenotypes	0	0	0	0
Filled to Area Ratio (std) - Assembled Collagen phenotypes	0	1	0	0
Filled to Area Ratio (skew) - Assembled Collagen phenotypes	0	0	0	0
Filled to Area Ratio (kurtosis) - Assembled Collagen phenotypes	0	0	0	0
Density (Normalized count of Faint) - Assembled Collagen phenotypes	1	1	1	1
Density (Normalized count of Dense) - Assembled Collagen phenotypes	1	1	1	1
Density (mean) - Assembled Collagen phenotypes	0	0	0	0
Density (median) - Assembled Collagen phenotypes	0	0	0	0
Density (std) - Assembled Collagen phenotypes	0	1	0	0
Density (skew) - Assembled Collagen phenotypes	0	0	0	0
Density (kurtosis) - Assembled Collagen phenotypes	0	0	0	0
Area to Perimeter Ratio (Normalized count of Low) - Assembled Collagen phenotypes	1	1	1	1
Area to Perimeter Ratio (Normalized count of High) - Assembled Collagen phenotypes	1	1	1	1
Area to Perimeter Ratio (mean) - Assembled Collagen phenotypes	0	0	0	0
Area to Perimeter Ratio (median) - Assembled Collagen phenotypes	0	0	0	0
Area to Perimeter Ratio (std) - Assembled Collagen phenotypes	1	1	0	0
Area to Perimeter Ratio (skew) - Assembled Collagen phenotypes	0	0	1	0
Area to Perimeter Ratio (kurtosis) - Assembled Collagen phenotypes	0	0	1	0
Tortuosity (Normalized count of Linear) - Assembled Collagen phenotypes	1	1	1	1
Tortuosity (Normalized count of Tortuous) - Assembled Collagen phenotypes	1	1	1	1
Tortuosity (mean) - Assembled Collagen phenotypes	0	0	0	0
Tortuosity (median) - Assembled Collagen phenotypes	0	0	0	0
Tortuosity (std) - Assembled Collagen phenotypes	0	0	1	0
Tortuosity (skew) - Assembled Collagen phenotypes	-1	-1	0	0
Tortuosity (kurtosis) - Assembled Collagen phenotypes	-1	-1	-1	-1
Eccentricity (Normalized count of Elongated) - Assembled Collagen phenotypes	1	1	1	1
Eccentricity (Normalized count of Rounded) - Assembled Collagen phenotypes	1	1	1	1
Eccentricity (mean) - Assembled Collagen phenotypes	0	0	1	0
Eccentricity (median) - Assembled Collagen phenotypes	1	0	1	0
Eccentricity (std) - Assembled Collagen phenotypes	0	-1	1	0
Eccentricity (skew) - Assembled Collagen phenotypes	-1	-1	0	0
Eccentricity (kurtosis) - Assembled Collagen phenotypes	-1	-1	0	0
Solidity (Normalized count of Porous) - Assembled Collagen phenotypes	1	1	1	1
Solidity (Normalized count of Compact) - Assembled Collagen phenotypes	1	1	1	1
Solidity (mean) - Assembled Collagen phenotypes	0	0	0	0
Solidity (median) - Assembled Collagen phenotypes	0	0	0	0
Solidity (std) - Assembled Collagen phenotypes	0	0	0	0
Solidity (skew) - Assembled Collagen phenotypes	-1	-1	0	0
Solidity (kurtosis) - Assembled Collagen phenotypes	0	-1	0	0
Orientation (Normalized count of Horizontal) - Assembled Collagen phenotypes	1	1	1	1
Orientation (Normalized count of Vertical) - Assembled Collagen phenotypes	1	1	1	1
Orientation (mean) - Assembled Collagen phenotypes	-1	-1	-1	-1
Orientation (median) - Assembled Collagen phenotypes	-1	-1	-1	-1
Orientation (std) - Assembled Collagen phenotypes	0	0	0	0
Orientation (skew) - Assembled Collagen phenotypes	0	0	0	0
Orientation (kurtosis) - Assembled Collagen phenotypes	0	0	1	0
Skew (Dull Area Ratio) - Fibrosis Architecture	1	1	1	1
Skew (Sharp Area Ratio) - Fibrosis Architecture	-1	-1	-1	-1
Skew (mean) - Fibrosis Architecture	-1	-1	-1	-1
Skew (median) - Fibrosis Architecture	-1	-1	-1	-1
Skew (std) - Fibrosis Architecture	0	0	-1	0
Skew (skew) - Fibrosis Architecture	1	1	0	0
Skew (kurtosis) - Fibrosis Architecture	1	1	0	0
Kurtosis (Foggy Area Ratio) - Fibrosis Architecture	1	1	0	0
Kurtosis (Crisp Area Ratio) - Fibrosis Architecture	-1	-1	-1	-1
Kurtosis (mean) - Fibrosis Architecture	-1	-1	-1	-1
Kurtosis (median) - Fibrosis Architecture	-1	-1	0	0
Kurtosis (std) - Fibrosis Architecture	-1	-1	-1	-1
Kurtosis (skew) - Fibrosis Architecture	1	1	0	0
Kurtosis (kurtosis) - Fibrosis Architecture	1	1	0	0
Energy (Blurry Area Ratio) - Fibrosis Architecture	1	1	1	1
Energy (Resolved Area Ratio) - Fibrosis Architecture	-1	-1	-1	-1
Energy (mean) - Fibrosis Architecture	-1	-1	-1	-1
Energy (median) - Fibrosis Architecture	-1	-1	-1	-1
Energy (std) - Fibrosis Architecture	1	1	-1	0
Energy (skew) - Fibrosis Architecture	0	0	1	0
Energy (kurtosis) - Fibrosis Architecture	-1	-1	0	0
Homogeneity (Homogeneous Area Ratio) - Fibrosis Architecture	1	1	1	1
Homogeneity (Organized Area Ratio) - Fibrosis Architecture	-1	-1	-1	-1
Homogeneity (mean) - Fibrosis Architecture	-1	-1	-1	-1
Homogeneity (median) - Fibrosis Architecture	-1	-1	-1	-1
Homogeneity (std) - Fibrosis Architecture	1	1	0	0
Homogeneity (skew) - Fibrosis Architecture	0	0	0	0
Homogeneity (kurtosis) - Fibrosis Architecture	-1	-1	0	0
Correlation (Irregular Area Ratio) - Fibrosis Architecture	-1	-1	-1	-1
Correlation (Patterned Area Ratio) - Fibrosis Architecture	1	1	0	0
Correlation (mean) - Fibrosis Architecture	0	0	0	0
Correlation (median) - Fibrosis Architecture	0	1	0	0
Correlation (std) - Fibrosis Architecture	-1	-1	0	0
Correlation (skew) - Fibrosis Architecture	0	0	0	0
Correlation (kurtosis) - Fibrosis Architecture	1	1	-1	0
Inertia (Uniform Area Ratio) - Fibrosis Architecture	-1	-1	-1	-1
Inertia (Contrasted Area Ratio) - Fibrosis Architecture	1	1	0	0
Inertia (mean) - Fibrosis Architecture	1	1	0	0
Inertia (median) - Fibrosis Architecture	1	1	1	1
Inertia (std) - Fibrosis Architecture	0	1	0	0
Inertia (skew) - Fibrosis Architecture	-1	-1	0	0
Inertia (kurtosis) - Fibrosis Architecture	-1	-1	1	0
Entropy (Smooth Area Ratio) - Fibrosis Architecture	-1	-1	-1	-1
Entropy (Rough Area Ratio) - Fibrosis Architecture	1	1	1	1
Entropy (mean) - Fibrosis Architecture	1	1	1	1
Entropy (median) - Fibrosis Architecture	1	1	1	1
Entropy (std) - Fibrosis Architecture	1	1	0	0
Entropy (skew) - Fibrosis Architecture	-1	-1	0	0
Entropy (kurtosis) - Fibrosis Architecture	-1	-1	0	0

## Sheet: CoModel
	Whole Biopsy						Whole Biopsy						Myocardium						Myocardium						Endocardium						Endocardium
	Remote (Apex/Septum)						Peri-papillary						Remote (Apex/Septum)						Peri-papillary						Remote (Apex/Septum)						Peri-papillary
qFPs Full Name	Patient 1	Patient 2	Patient 3	Patient 4	Patient 5	Patient 6	Patient 1	Patient 2	Patient 3	Patient 4	Patient 5	Patient 6	Patient 1 (Septum)	Patient 2 (Septum)	Patient 3 (Apex)	Patient 4 (Apex)	Patient 5 (Apex)	Patient 6 (Septum)	Patient 1	Patient 2	Patient 3	Patient 4	Patient 5	Patient 6	Patient 1 (Septum)	Patient 2 (Septum)	Patient 3 (Apex)	Patient 4 (Apex)	Patient 5 (Apex)	Patient 6 (Septum)	Patient 1	Patient 2	Patient 3	Patient 4	Patient 5	Patient 6
Fiber Normalized Count - All Tissue Collagen Content	356.254	463.688	93.8022	173.685	428.012	246.937	592.612	444.572	151.729	631.652	285.708	272.569	334.763	419.734	82.2292	152.938	372.847	122.675	582.529	435.387	141.99	617.727	192.151	238.866	531.926	745.018	455.744	621.864	736.862	625.046	936.027	520.346	512.797	1044.87	926.662	818.141
Skeleton Nodes Normalized Count - All Tissue Collagen Content	9341.33	11264.2	2860.26	7880.25	23197.7	16444.1	14841.7	33877.7	5950.11	59892.5	12758.6	32722	7808.84	8355.77	1473.26	5512.13	14805.3	1971.11	13499.1	30660.7	4711.36	59165.9	4942.21	30986.2	21868.1	29879.7	46238.5	59034.7	70183.6	60482.6	60566.5	60416.2	51875.2	81454.6	66308.1	60820.8
Skeleton Branch Normalized Count - All Tissue Collagen Content	15020.7	18201	4537.81	12298.5	36046.2	24156.1	24527.8	51873.7	9381.85	93743.3	19967.7	47161.1	12686.4	13698.4	2456.26	8735.27	23408.8	3295.61	22448.5	47100.1	7461.47	92527.8	8054.42	44380.1	34101.6	47019.6	69637.7	89269.2	106799	87630.8	95346.3	91254.2	80577.2	129814	101584	92179.3
Collagen Area Ratio - All Tissue Collagen Content	5.16805	6.41044	1.42758	4.69687	11.9801	10.5171	8.8376	22.412	3.35541	27.5072	7.26228	21.7667	4.40142	4.6932	0.748635	3.13194	7.4623	1.20673	8.10781	19.7703	2.65601	27.1332	2.45857	20.6625	11.4346	17.4016	22.6613	38.5014	37.2739	38.8468	33.6932	44.2053	29.285	38.6045	40.172	39.6409
Collagen Area Ratio (SQRT) - All Tissue Collagen Content	2.27334	2.53188	1.19481	2.16723	3.46123	3.243	2.97281	4.73413	1.83178	5.24473	2.69486	4.66548	2.09796	2.16638	0.865237	1.76973	2.73172	1.09851	2.84742	4.44638	1.62973	5.20896	1.56798	4.5456	3.3815	4.17153	4.76039	6.20495	6.10524	6.23272	5.80459	6.64871	5.41156	6.21325	6.33814	6.2961
Collagen Area Ratio - Fine Tissue Collagen Content	2.07523	2.78898	0.47576	0.98152	2.46475	1.628	3.64142	2.87052	0.871289	3.27713	1.70264	1.68009	1.92663	2.48203	0.421129	0.855034	2.17166	0.746943	3.59115	2.77381	0.816397	3.19245	1.10386	1.46201	3.28997	4.75366	2.18436	3.71377	4.10563	4.3089	5.35378	3.66836	2.90634	5.78994	5.80485	5.2103
Collagen Area Ratio - Assembled Tissue Collagen Content	3.09282	3.62145	0.951815	3.71535	9.51539	8.88908	5.19618	19.5415	2.48413	24.2301	5.55964	20.0866	2.4748	2.21118	0.327506	2.27691	5.29064	0.459791	4.51666	16.9965	1.83961	23.9408	1.35472	19.2005	8.14461	12.648	20.4769	34.7877	33.1683	34.5379	28.3394	40.537	26.3787	32.8145	34.3671	34.4306
Collagen Area Ratio (SQRT) - Assembled Tissue Collagen Content	1.75864	1.90301	0.97561	1.92752	3.0847	2.98146	2.27951	4.42058	1.57611	4.92241	2.35789	4.4818	1.57315	1.487	0.572282	1.50894	2.30014	0.678079	2.12524	4.12268	1.35632	4.89293	1.16392	4.38183	2.85388	3.5564	4.52514	5.89811	5.75919	5.87689	5.32348	6.36686	5.13602	5.7284	5.86235	5.86776
Branches (Normalized count of Fine) - All Collagen phenotypes	319.691	416.293	83.5142	149.454	359.481	225.297	516.965	375.321	133.601	504.285	250.299	242.434	303.211	382.094	74.1104	133.636	315.514	114.049	510.319	366.177	126.912	492.574	175.044	215.23	454.401	635.189	377.617	491.131	605.64	563.805	743.316	450.755	381.56	851.798	765.859	682.821
Branches (Normalized count of Assembled) - All Collagen phenotypes	36.5625	47.3946	10.288	24.2315	68.5309	21.6401	75.647	69.2506	18.1283	127.367	35.4098	30.1346	31.5513	37.64	8.11883	19.3012	57.3333	8.62558	72.2099	69.2095	15.0774	125.153	17.1066	23.6368	77.5246	109.829	78.1276	130.733	131.222	61.2409	192.711	69.5903	131.237	193.074	160.803	135.32
Length (Normalized count of Short) - All Collagen phenotypes	319.106	413.968	86.3384	152.424	376.308	226.019	531.492	380.878	135.388	554.269	255.506	243.973	303.681	381.382	77.233	135.926	328.855	110.535	523.118	371.833	128.027	543.86	175.84	215.614	445.191	622.535	371.106	508.798	641.978	577.414	816.73	455.5	408.294	863.155	801.29	703.041
Length (Normalized count of Long) - All Collagen phenotypes	37.1481	49.7199	7.46383	21.2612	51.7041	20.9187	61.1197	63.6935	16.341	77.3829	30.2025	28.5962	31.0818	38.3517	4.99621	17.0112	43.9916	12.1397	59.4115	63.5538	13.963	73.867	16.3109	23.2525	86.7354	122.483	84.6382	113.066	94.8836	47.6318	119.298	64.8455	104.504	181.717	125.372	115.1
Total Skeleton Length (Normalized count of Short) - All Collagen phenotypes	312.412	404.188	83.7159	146.327	355.045	219.527	509.636	364.207	131.43	505.026	246.827	237.729	297.014	372.842	74.5267	131.183	311.006	111.174	502.91	355.825	124.946	494.488	172.259	210.906	438.282	604.821	371.106	473.464	601.602	549.224	738.727	433.358	371.839	817.726	757.683	671.933
Total Skeleton Length (Normalized count of Long) - All Collagen phenotypes	43.8415	59.4998	10.0863	27.3582	72.967	27.4108	82.9762	80.3649	20.2986	126.627	38.8813	34.8403	37.7488	46.8919	7.70248	21.7547	61.8407	11.5008	79.6195	79.5621	17.044	123.239	19.8914	27.9606	93.6435	140.197	84.6382	148.399	135.26	75.822	197.3	86.9879	140.958	227.146	168.98	146.208
Width (Normalized count of Thin) - All Collagen phenotypes	345.879	452.198	91.3815	162.273	398.03	235.156	563.492	407.296	143.941	586.111	268.004	259.99	326.687	411.352	80.772	144.759	345.803	121.717	555.72	399.44	136.287	573.713	184.99	229.066	502.758	713.638	423.191	540.597	690.429	580.33	828.2	472.107	427.736	954.013	836.722	760.591
Width (Normalized count of Thick) - All Collagen phenotypes	10.3747	11.4896	2.4207	11.4123	29.9823	11.7818	29.1202	37.2756	7.78752	45.5412	17.7049	12.5787	8.07562	8.38202	1.45723	8.17848	27.044	0.958398	26.8093	35.9467	5.70319	44.014	7.1609	9.80063	29.1677	31.3798	32.5532	81.2663	46.4324	44.7156	107.827	48.2387	85.0612	90.8584	89.9407	57.5498
Width (std) - All Collagen phenotypes	1.37716	1.23757	1.28805	2.32481	1.97814	2.18428	1.45916	3.28632	2.33321	3.38837	2.08423	6.04152	1.315	1.14053	1.17468	1.9312	1.856	0.903874	1.35484	3.08976	2.2495	3.44903	1.38605	6.52741	1.64501	1.51992	1.76559	3.61582	2.28287	2.59523	2.79522	4.40523	2.80725	2.06262	2.72183	2.73698
Width (skew) - All Collagen phenotypes	5.70752	4.96113	3.24138	5.47295	4.3916	12.7165	4.67298	16.9948	13.0013	16.5924	10.1001	26.8677	6.50278	5.29852	3.05029	5.30201	3.71524	1.88923	3.61087	17.6089	15.3966	16.5977	3.51887	25.7365	3.35961	4.08865	3.05828	4.3158	5.24219	11.6944	5.46322	13.7911	2.28443	2.74848	9.9761	7.07464
Width (kurtosis) - All Collagen phenotypes	62.57	53.5286	15.8812	42.0734	30.4034	262.552	51.3715	502.463	313.17	403.957	179.428	885.24	81.886	68.5281	16.4391	42.0312	21.9028	5.44941	31.7228	593.395	398.725	397.685	17.6576	787.908	16.6658	28.6613	10.0631	22.4473	37.7191	203.478	41.0443	238.541	5.43217	7.92629	141.665	72.5603
Perimeter (Normalized count of Short) - All Collagen phenotypes	330.485	430.655	87.9522	155.394	383.039	231.308	541.046	394.387	139.409	549.826	262.102	251.755	312.226	394.983	78.4821	138.216	334.445	115.327	533.019	384.87	132.288	538.502	181.012	222.724	479.731	658.977	384.127	526.464	655.1	584.218	814.435	472.898	403.433	885.869	817.643	721.706
Perimeter (Normalized count of Long) - All Collagen phenotypes	25.7694	33.0326	5.85003	18.2909	44.9734	15.629	51.5656	50.1853	12.3196	81.826	23.6065	20.8137	22.5366	24.7507	3.74715	14.7213	38.4025	7.34772	49.5096	50.5172	9.70197	79.2252	11.1392	16.1422	52.1948	86.0415	71.617	95.3996	81.7614	40.8272	121.592	47.4479	109.364	159.002	109.019	96.4349
Area (Normalized count of Small) - All Collagen phenotypes	339.019	442.145	89.9694	160.241	396.5	234.675	556.294	405.415	142.473	582.038	265.921	257.275	320.771	404.551	80.1475	142.96	344.721	118.202	547.704	395.893	134.844	569.886	183.001	227.432	488.174	682.764	397.149	533.531	686.392	589.079	848.848	483.969	425.306	942.656	833.996	740.371
Area (Normalized count of Large) - All Collagen phenotypes	17.2354	21.543	3.83278	13.4446	31.512	12.2627	36.3184	39.1565	9.25566	49.6139	19.7878	15.2935	13.9915	15.1825	2.08175	9.97774	28.1258	4.47252	34.8251	39.4935	7.14537	47.8413	9.15004	11.4341	43.7515	62.2535	58.5957	88.3329	50.47	35.9669	87.179	36.3767	87.4915	102.216	92.6662	77.77
Filled to Area Ratio (Normalized count of Small) - All Collagen phenotypes	327.64	423.611	87.347	155.863	378.909	228.904	548.834	399.345	139.409	540.94	260.366	247.864	310.348	386.285	76.6085	138.871	331.92	115.647	541.035	390.525	131.96	528.934	175.84	217.92	468.985	662.519	423.191	522.931	641.978	573.526	814.435	472.107	415.585	897.227	839.447	732.594
Filled to Area Ratio (Normalized count of Large) - All Collagen phenotypes	28.6141	40.0768	6.4552	17.8219	49.1036	18.0334	43.7784	45.2266	12.3196	90.7121	25.3423	24.705	24.4147	33.449	5.62073	14.067	40.9266	7.02825	41.4937	44.8615	10.0297	88.7935	16.3109	20.9464	62.9407	82.4986	32.5532	98.9329	94.8836	51.5201	121.592	48.2387	97.2128	147.645	87.2153	85.5471
Density (Normalized count of Dense) - All Collagen phenotypes	19.0761	23.3896	5.6483	33.6115	107.08	87.7626	40.8337	215.874	28.2138	208.082	84.3586	52.2152	16.6208	15.1034	3.74715	17.8291	70.4948	4.79199	34.6904	201.493	19.6662	200.551	19.8914	37.9534	39.1461	76.4251	65.1063	374.532	311.904	340.227	250.066	334.508	345.105	431.577	526.017	283.083
Area to Perimeter Ratio (Normalized count of High) - All Collagen phenotypes	265.559	323.419	54.8692	126.317	346.173	203.176	534.83	386.863	105.897	458.003	212.459	210.942	247.621	289.101	44.5495	105.339	293.698	69.6436	524.061	376.914	96.4953	447.029	120.144	177.949	412.185	543.074	377.617	579.464	639.959	609.492	901.614	468.944	454.47	783.654	844.898	745.037
Area to Perimeter Ratio (skew) - All Collagen phenotypes	0.565563	0.92693	1.64733	1.85633	1.07486	0.75616	0.235499	2.08121	2.32282	0.910509	1.11899	1.70886	0.605569	0.979243	1.87287	1.14666	1.1805	0.999809	0.24249	2.08893	2.36831	0.918438	1.15134	1.61055	0.367067	0.748501	0.474947	2.63289	0.863238	0.8868	0.279348	1.87925	2.35961	0.768259	1.04969	1.97008
Area to Perimeter Ratio (kurtosis) - All Collagen phenotypes	0.791102	2.34329	8.66082	10.0255	2.75333	0.833542	0.282744	9.39199	12.2048	1.77784	2.31141	5.17495	0.868167	2.66289	9.87069	2.7585	3.40291	1.74646	0.278341	10.294	12.9252	1.83903	2.35569	4.46607	0.483854	1.49221	-0.512024	14.522	1.47112	1.22192	0.466732	5.40288	9.13552	1.02499	2.40436	6.25192
Tortuosity (Normalized count of Linear) - All Collagen phenotypes	308.647	397.828	79.278	152.424	366.671	216.16	507.411	382.674	129.707	519.095	247.521	235.647	288.093	359.32	69.9469	134.291	320.923	108.618	498.666	376.818	121.865	508.649	166.292	208.504	476.661	644.299	371.106	544.131	622.8	543.391	805.259	430.985	420.445	829.083	804.016	675.044
Tortuosity (Normalized count of Tortuous) - All Collagen phenotypes	47.6065	65.8601	14.5242	21.2612	61.3413	30.777	85.2011	61.8981	22.0221	112.557	38.187	36.9217	46.6696	60.4138	12.2823	18.6469	51.9245	14.0565	83.8632	58.5692	20.125	109.078	25.8588	30.3627	55.265	100.719	84.6382	77.733	114.062	81.6545	130.768	89.3603	92.3521	215.789	122.646	143.097
Eccentricity (Normalized count of Elongated) - All Collagen phenotypes	269.91	355.084	68.3848	127.098	288.197	190.914	404.149	324.281	111.068	409.13	205.169	192.934	251.095	317.726	59.5381	112.209	254.034	98.715	398.771	319.399	105.476	398.04	136.455	169.781	423.699	594.192	345.064	448.731	479.465	471.457	587.311	364.558	318.372	738.225	675.918	567.721
Eccentricity (Normalized count of Rounded) - All Collagen phenotypes	86.3443	108.604	25.4174	46.587	139.815	56.0238	188.463	120.291	40.6611	222.522	80.5399	79.635	83.6672	102.008	22.6911	40.7288	118.813	23.9599	183.758	115.988	36.5135	219.687	55.6959	69.0848	108.227	150.826	110.681	173.133	257.397	153.588	348.716	155.787	194.426	306.647	250.744	250.42
Eccentricity (median) - All Collagen phenotypes	0.04098	0.0374667	0.043593	0.0441626	0.0575218	0.0377028	0.0559939	0.0418959	0.0418718	0.0681553	0.051106	0.0512942	0.043076	0.0393838	0.0440483	0.0438299	0.0562779	0.0299141	0.0554351	0.0412195	0.040123	0.0684661	0.0480933	0.0510079	0.0306091	0.0323843	0.0387012	0.0454566	0.0599728	0.0426906	0.0700538	0.0494528	0.0685233	0.0649931	0.0538544	0.0521174
Eccentricity (kurtosis) - All Collagen phenotypes	9.11992	8.96501	5.28567	7.68706	6.74664	9.99542	5.84696	7.14548	8.5426	5.39355	5.93503	6.47937	8.85755	8.78898	5.3213	7.83264	5.83787	10.6197	5.90938	6.96528	9.12071	5.50394	5.64278	6.12812	10.8837	9.70167	2.48205	4.7948	8.35681	9.67073	4.81348	7.91441	4.80011	3.91194	6.19592	8.59948
Solidity (Normalized count of Porous) - All Collagen phenotypes	186.577	243.881	46.5985	82.5435	173.775	78.6256	248.732	136.962	67.4705	288.798	102.411	133.932	176.725	220.621	42.2596	78.5134	159.74	69.963	248.019	138.515	63.915	283.986	75.5873	125.775	267.114	392.754	182.298	169.599	252.35	104.984	273.008	124.155	199.286	431.577	286.175	265.974
Solidity (Normalized count of Compact) - All Collagen phenotypes	169.677	219.807	47.2037	91.1418	254.237	168.312	343.88	307.61	84.2584	342.855	183.298	138.637	158.038	199.112	39.9696	74.4241	213.107	52.7119	334.51	296.872	78.0747	333.741	116.564	113.092	264.812	352.264	273.447	452.265	484.512	520.061	663.019	396.19	313.511	613.294	640.487	552.167
Orientation (Normalized count of Horizontal) - All Collagen phenotypes	132.947	159.418	31.4691	92.5488	231.292	55.3024	306.973	310.944	106.983	241.405	75.6798	174.564	140.103	150.244	30.3936	80.9669	200.847	27.4741	306.959	301.473	101.805	244.182	56.4915	146.433	74.4543	218.14	65.1063	342.732	401.741	139.979	307.421	389.073	298.929	159.002	207.136	629.937
Orientation (mean) - All Collagen phenotypes	52.1179	54.0149	54.5104	43.3431	42.6142	61.1942	43.8935	33.1365	31.628	52.3742	58.2459	37.0227	49.529	53.1649	52.3103	43.6335	42.8174	61.2578	43.3801	33.6199	30.979	51.5737	57.0561	38.5188	65.4361	57.0799	66.9249	41.8006	42.0386	61.1562	54.7771	29.7995	38.29	66.4176	59.9362	29.9516
Orientation (median) - All Collagen phenotypes	56.1296	57.9142	58.5508	42.2344	40.4967	67.4368	43.0825	25.7853	24.4471	57.7777	63.4295	33.2635	52.3245	57.0462	55.9184	42.2657	40.6834	67.4594	42.258	26.384	23.6641	56.5034	63.1155	35.3273	70.054	61.553	74.579	41.7384	39.6806	67.2777	59.6191	22.0854	30.0597	71.761	63.9209	24.0679
Branches (Normalized count of Fine) - Fine Collagen phenotypes	319.691	416.293	83.5142	149.454	359.481	225.297	516.965	375.321	133.601	504.285	250.299	242.434	303.211	382.094	74.1104	133.636	315.514	114.049	510.319	366.177	126.912	492.574	175.044	215.23	454.401	635.189	377.617	491.131	605.64	563.805	743.316	450.755	381.56	851.798	765.859	682.821
Branches (kurtosis) - Fine Collagen phenotypes	1.32801	1.19424	1.26336	1.03292	0.496508	1.21493	0.998623	0.639717	0.70406	-0.00877987	0.210687	1.11442	1.57034	1.41833	1.32147	0.997918	0.339755	1.21256	1.01074	0.615985	0.765795	0.00631494	0.0924672	1.15137	0.377499	0.496389	0.686363	1.34092	1.07853	1.2272	0.680025	0.863763	0.258857	-0.149585	0.442808	0.887902
Length (Normalized count of Short) - Fine Collagen phenotypes	309.902	401.589	82.1021	146.483	353.821	219.527	507.411	362.497	130.218	500.583	245.438	236.643	295.511	370.469	72.8613	131.019	310.465	108.299	500.687	354.003	123.7	489.512	171.464	209.753	427.536	600.772	371.106	480.531	596.555	557.972	736.433	432.567	371.839	829.083	752.232	671.933
Total Skeleton Length (Normalized count of Short) - Fine Collagen phenotypes	311.492	402.82	82.909	145.858	351.833	218.805	506.888	362.241	130.601	496.51	244.744	236.462	296.075	371.735	73.694	130.692	308.302	110.535	500.215	353.812	124.225	485.685	171.464	210.137	437.515	601.784	371.106	473.464	595.546	548.252	734.139	431.776	366.978	817.726	746.781	662.601
Total Skeleton Length (kurtosis) - Fine Collagen phenotypes	3.7872	5.02874	3.08304	3.76334	3.33609	3.20573	2.78606	4.17229	4.54427	1.30835	1.63373	4.14973	4.50125	6.15841	2.92714	3.54958	2.60694	3.63867	2.86573	4.05621	4.8367	1.25099	1.86469	4.24151	1.33511	2.30997	4.67165	4.64734	5.71928	2.92843	0.957581	4.72964	2.156	1.69242	1.281	3.76973
Width (Normalized count of Thin) - Fine Collagen phenotypes	319.357	415.678	83.5142	148.985	356.575	222.652	515.395	370.363	133.218	504.285	248.91	240.715	302.836	381.619	74.1104	133.473	312.629	114.049	508.77	361.96	126.519	492.574	175.044	214.076	454.401	633.67	377.617	484.064	602.612	553.112	741.021	439.684	381.56	851.798	754.957	671.933
Width (Normalized count of Thick) - Fine Collagen phenotypes	0.334668	0.615515	0	0.468997	2.90644	2.6449	1.57053	4.95869	0.382993	0	1.38862	1.71939	0.37561	0.474454	0	0.16357	2.8847	0	1.54928	4.21775	0.393323	0	0	1.15302	0	1.51838	0	7.06663	3.0282	10.6929	2.29418	11.0712	0	0	10.9019	10.8878
Perimeter (Normalized count of Short) - Fine Collagen phenotypes	319.022	415.336	83.5142	149.141	358.869	225.057	516.769	374.808	133.473	504.285	250.299	241.891	302.46	381.224	74.1104	133.309	315.153	113.73	510.117	365.794	126.781	492.574	175.044	214.749	454.401	633.67	377.617	491.131	603.621	563.805	743.316	449.174	381.56	851.798	765.859	681.266
Perimeter (kurtosis) - Fine Collagen phenotypes	4.28965	6.11558	3.43031	4.07077	4.1875	3.51593	3.21294	4.31576	4.99167	1.71644	1.66832	4.70051	5.07501	7.58079	3.18464	3.77646	3.12228	3.94765	3.29633	4.1754	5.30509	1.6556	2.1308	4.8841	1.60781	2.75557	5.97561	5.68715	7.47508	2.92051	0.973218	4.86804	2.35975	2.0968	1.12852	3.85396
Area (Normalized count of Small) - Fine Collagen phenotypes	319.691	416.225	83.5142	149.454	359.328	225.057	516.965	374.466	133.601	504.285	250.299	242.163	303.211	382.014	74.1104	133.636	315.333	114.049	510.319	365.602	126.912	492.574	175.044	215.037	454.401	635.189	377.617	491.131	605.64	562.833	743.316	447.592	381.56	851.798	765.859	681.266
Area (Normalized count of Large) - Fine Collagen phenotypes	0	0.0683905	0	0	0.152971	0.240445	0	0.854946	0	0	0	0.271483	0	0.0790756	0	0	0.180294	0	0	0.575148	0	0	0	0.192169	0	0	0	0	0	0.972077	0	3.1632	0	0	0	1.5554
Filled to Area Ratio (Normalized count of Small) - Fine Collagen phenotypes	303.795	392.493	79.8832	141.324	337.759	212.554	495.043	356.598	127.92	469.851	237.801	229.041	288.75	360.348	70.5714	126.276	297.484	108.938	488.562	348.06	121.93	458.511	166.69	203.219	426.769	598.241	371.106	466.398	563.245	527.838	715.785	427.031	349.966	806.368	724.977	647.047
Filled to Area Ratio (Normalized count of Large) - Fine Collagen phenotypes	15.8967	23.7999	3.63105	8.12928	21.7218	12.7436	21.9219	18.7233	5.68106	34.4336	12.4976	13.3932	14.461	21.7458	3.53898	7.36063	18.0294	5.11146	21.7573	18.1172	4.9821	34.063	8.35438	12.0106	27.6325	36.9472	6.51063	24.7332	42.3948	35.9669	27.5302	23.724	31.5941	45.4292	40.8822	35.7742
Filled to Area Ratio (kurtosis) - Fine Collagen phenotypes	151.321	26.4519	51.4196	36.7401	20.9748	11.6876	30.3203	19.0431	74.4037	26.1335	14.6972	47.7661	165.211	19.7312	54.4767	37.4782	19.8887	15.9748	30.5467	18.096	81.1898	20.5535	15.1177	47.9378	21.8764	36.1736	41.102	34.0727	21.4152	9.99161	19.4181	24.8146	13.9291	42.9952	14.2528	8.38068
Density (Normalized count of Dense) - Fine Collagen phenotypes	11.797	15.6614	2.82415	21.4175	72.8141	72.855	28.2695	160.473	17.873	148.472	59.7106	40.089	10.7988	10.3589	2.08175	10.1413	45.2537	3.19466	24.1149	146.183	12.3897	143.141	11.537	29.3058	19.9568	49.6004	26.0425	264.999	227.115	284.819	169.77	278.361	221.159	306.647	389.743	214.645
Area to Perimeter Ratio (Normalized count of High) - Fine Collagen phenotypes	229.582	278.486	44.9847	102.554	278.866	181.536	459.379	319.408	87.8968	349.149	177.743	181.894	216.445	253.358	36.847	86.5283	237.447	61.018	452.053	309.525	81.549	340.63	103.833	155.369	336.963	439.318	299.489	448.731	510.756	548.252	708.903	400.935	323.232	601.937	684.095	611.273
Tortuosity (Normalized count of Linear) - Fine Collagen phenotypes	272.42	350.98	69.1917	128.505	299.058	194.761	433.073	314.706	111.834	395.801	212.112	205.784	256.824	321.917	62.0362	115.317	263.95	100.312	427.668	308.95	106.984	387.706	149.185	185.059	399.904	537	292.978	413.398	495.615	482.15	617.136	362.186	291.638	636.009	643.213	541.28
Tortuosity (Normalized count of Tortuous) - Fine Collagen phenotypes	47.2718	65.3129	14.3225	20.9485	60.4234	30.5366	83.8923	60.6157	21.7668	108.484	38.187	36.6502	46.3879	60.1766	12.0742	18.3198	51.564	13.737	82.6507	57.2272	19.9284	104.868	25.8588	30.1706	54.4975	98.1885	84.6382	77.733	110.025	81.6545	126.18	88.5695	89.9218	215.789	122.646	141.541
Eccentricity (Normalized count of Rounded) - Fine Collagen phenotypes	77.3919	97.6617	22.5932	37.3634	115.034	50.734	159.474	99.0882	34.7885	165.503	74.6383	68.5947	75.5916	92.2022	19.7766	32.5503	96.8176	21.7237	156.477	94.1325	31.9247	161.895	53.3089	59.3803	92.1084	132.605	110.681	141.333	217.021	139.007	261.537	139.971	140.958	272.575	220.764	217.756
Eccentricity (median) - Fine Collagen phenotypes	0.0408134	0.0372598	0.0435103	0.041868	0.0573243	0.0373039	0.0540965	0.0408002	0.0410461	0.0646756	0.0548231	0.0492475	0.042971	0.0382362	0.0421286	0.0406323	0.0545132	0.029554	0.0533249	0.0397777	0.039194	0.0631973	0.0483083	0.0480422	0.0305073	0.033502	0.0590655	0.0467394	0.0628765	0.0426464	0.0698827	0.0504575	0.0664309	0.0686325	0.0581345	0.054468
Eccentricity (kurtosis) - Fine Collagen phenotypes	8.6618	9.25483	5.46943	7.70253	6.73182	9.80279	6.04047	7.74587	8.85951	6.32801	5.51204	6.62286	8.35003	9.20649	5.8008	8.20115	5.74774	10.7286	6.04612	7.64092	9.1857	6.52792	5.06264	6.48518	11.0041	9.44731	1.74145	4.36202	7.9276	9.17132	5.92801	7.66473	6.3529	3.89254	6.02334	7.5254
Solidity (Normalized count of Compact) - Fine Collagen phenotypes	165.828	217.824	46.5985	87.8588	243.223	163.503	337.205	293.076	81.5136	329.155	174.619	135.199	155.033	197.689	39.3451	72.6249	204.273	52.073	329.053	283.644	75.9114	319.963	112.983	110.882	254.066	346.697	273.447	416.931	461.296	502.564	614.841	370.885	289.208	601.937	596.88	528.836
Orientation (Normalized count of Horizontal) - Fine Collagen phenotypes	121.568	145.193	28.4432	79.2605	194.732	51.4553	266.204	261.955	92.4927	191.791	69.0838	152.935	128.083	138.541	27.271	70.9892	170.377	26.1962	266.207	253.448	89.5466	192.896	52.1154	130.771	68.3137	187.773	65.1063	257.932	331.083	128.314	266.125	332.136	201.716	159.002	185.332	511.727
Orientation (mean) - Fine Collagen phenotypes	51.7579	53.6592	53.8462	43.5017	42.565	61.0157	44.0564	33.4839	32.3573	52.4146	57.8409	37.5199	49.3423	52.8482	52.1155	43.7398	42.6089	60.8452	43.6451	33.9317	31.6107	51.7215	57.0237	38.8199	64.9339	56.7815	64.4694	42.1021	42.437	61.1206	53.6743	30.4828	41.5634	64.3083	59.1205	30.8865
Orientation (median) - Fine Collagen phenotypes	55.4767	57.519	58.001	42.2411	39.9912	67.3159	43.3027	26.4441	25.8522	57.9259	62.977	34.0608	51.9303	56.7456	55.761	42.2344	40.4526	67.3569	42.8165	26.8685	24.5545	56.8189	62.9811	35.7184	69.8754	60.7938	69.9115	42.5051	39.564	67.1396	58.811	22.5553	41.2772	69.9483	62.8696	25.5724
Branches (Normalized count of Assembled) - Assembled Collagen phenotypes	36.5625	47.3946	10.288	24.2315	68.5309	21.6401	75.647	69.2506	18.1283	127.367	35.4098	30.1346	31.5513	37.64	8.11883	19.3012	57.3333	8.62558	72.2099	69.2095	15.0774	125.153	17.1066	23.6368	77.5246	109.829	78.1276	130.733	131.222	61.2409	192.711	69.5903	131.237	193.074	160.803	135.32
Length (Normalized count of Short) - Assembled Collagen phenotypes	9.20337	12.3787	4.23623	5.94063	22.4867	6.49203	24.0814	18.3813	5.1704	53.6867	10.0675	7.33004	8.16952	10.9124	4.37168	4.90709	18.3899	2.23626	22.4309	17.8296	4.32656	54.3477	4.3761	5.86116	17.6541	21.7634	0	28.2665	45.423	19.4415	80.2964	22.9332	36.4548	34.0719	49.0586	31.108
Length (Normalized count of Long) - Assembled Collagen phenotypes	27.3591	35.0159	6.05175	18.2909	46.0442	15.1481	51.5656	50.8693	12.9579	73.6804	25.3423	22.8046	23.3817	26.7276	3.74715	14.3941	38.9434	6.38932	49.779	51.3799	10.7508	70.8051	12.7305	17.7757	59.8705	88.066	78.1276	102.466	85.799	41.7993	112.415	46.6571	94.7824	159.002	111.745	104.212
Total Skeleton Length (Normalized count of Short) - Assembled Collagen phenotypes	0.920337	1.36781	0.806901	0.468997	3.21239	0.721336	2.74842	1.96638	0.829818	8.51583	2.08293	1.26692	0.939026	1.10706	0.832701	0.490709	2.7044	0.638932	2.6944	2.01302	0.721093	8.8028	0.795655	0.768677	0.76757	3.03676	0	0	6.0564	0.972077	4.58837	1.5816	4.86064	0	10.9019	9.33241
Total Skeleton Length (Normalized count of Long) - Assembled Collagen phenotypes	35.6421	46.0268	9.48108	23.7625	65.3185	20.9187	72.8986	67.2843	17.2985	118.851	33.3269	28.8677	30.6122	36.5329	7.28613	18.8105	54.6289	7.98665	69.5155	67.1964	14.3563	116.35	16.3109	22.8681	76.757	106.793	78.1276	130.733	125.166	60.2688	188.123	68.0087	126.377	193.074	149.901	125.987
Width (Normalized count of Thin) - Assembled Collagen phenotypes	26.5224	36.5205	7.86728	13.2883	41.4551	12.5032	48.0974	36.9337	10.7238	81.826	19.0935	19.2753	23.8513	29.7324	6.66161	11.2863	33.174	7.66718	46.9499	37.4805	9.76753	81.1389	9.94569	14.9892	48.3569	79.968	45.5744	56.5331	87.8178	27.2182	87.179	32.4228	46.1761	102.216	81.7643	88.6579
Width (Normalized count of Thick) - Assembled Collagen phenotypes	10.04	10.8741	2.4207	10.9433	27.0758	9.13692	27.5497	32.317	7.40453	45.5412	16.3163	10.8593	7.70001	7.90756	1.45723	8.01491	24.1593	0.958398	25.26	31.729	5.30986	44.014	7.1609	8.64761	29.1677	29.8615	32.5532	74.1997	43.4042	34.0227	105.532	37.1675	85.0612	90.8584	79.0388	46.662
Width (std) - Assembled Collagen phenotypes	2.59167	2.29131	2.08826	4.39231	3.3411	5.69963	2.28154	7.01777	5.23985	6.67437	4.37836	17.2893	2.58944	2.19404	1.80777	3.61628	2.93755	1.16565	1.92158	6.42098	5.54974	6.81094	2.60782	19.8545	2.55533	2.46611	2.84654	6.02231	4.1801	6.57251	4.74166	10.7209	3.32841	3.12867	5.31206	5.37229
Width (skew) - Assembled Collagen phenotypes	3.79309	3.61948	1.70405	2.77712	2.56064	6.22896	4.10533	9.55854	7.40786	9.43841	6.47232	9.58643	4.46381	4.15452	2.28227	2.85236	2.20594	0.839783	2.83335	10.5827	7.78131	9.34754	1.09227	8.50874	1.75443	2.81025	0.821833	2.14692	2.66681	5.47925	3.20452	6.0206	0.998476	0.651208	6.17209	3.77935
Width (kurtosis) - Assembled Collagen phenotypes	21.5976	22.4693	2.60365	8.7901	8.98625	47.9998	31.8439	132.701	80.4184	115.155	54.3008	107.676	27.9015	31.3724	6.22949	10.0563	7.15854	0.858936	19.1212	174.552	80.9915	111.775	0.92758	82.981	3.91845	10.793	-0.763358	4.33846	8.12449	36.1579	11.9584	40.4847	0.376427	-0.840118	43.3054	17.8322
Perimeter (Normalized count of Short) - Assembled Collagen phenotypes	11.4624	15.3195	4.43795	6.2533	24.1694	6.25158	24.2777	19.5783	5.93639	45.5412	11.8033	9.86388	9.76587	13.7592	4.37168	4.90709	19.2914	1.59733	22.9024	19.0757	5.50653	45.9277	5.96742	7.97502	25.3298	25.3063	6.51063	35.3332	51.4794	20.4136	71.1197	23.724	21.8729	34.0719	51.7841	40.4404
Perimeter (Normalized count of Long) - Assembled Collagen phenotypes	25.1001	32.0752	5.85003	17.9782	44.3615	15.3885	51.3693	49.6724	12.1919	81.826	23.6065	20.2707	21.7854	23.8808	3.74715	14.3941	38.0419	7.02825	49.3075	50.1337	9.57087	79.2252	11.1392	15.6618	52.1948	84.5231	71.617	95.3996	79.7426	40.8272	121.592	45.8663	109.364	159.002	109.019	94.8795
Area (Normalized count of Small) - Assembled Collagen phenotypes	19.3271	25.92	6.4552	10.7869	37.1719	9.61782	39.3286	30.949	8.87266	77.7532	15.622	15.1126	17.5598	22.5366	6.03708	9.32346	29.3878	4.15306	37.3848	30.2911	7.93202	77.3116	7.95655	12.3949	33.7731	47.5759	19.5319	42.3998	80.752	26.2461	105.532	36.3767	43.7457	90.8584	68.1369	59.1052
Area (Normalized count of Large) - Assembled Collagen phenotypes	17.2354	21.4746	3.83278	13.4446	31.359	12.0223	36.3184	38.3016	9.25566	49.6139	19.7878	15.0221	13.9915	15.1034	2.08175	9.97774	27.9455	4.47252	34.8251	38.9183	7.14537	47.8413	9.15004	11.2419	43.7515	62.2535	58.5957	88.3329	50.47	34.9948	87.179	33.2136	87.4915	102.216	92.6662	76.2146
Filled to Area Ratio (Normalized count of Small) - Assembled Collagen phenotypes	23.8451	31.1177	7.46383	14.5389	41.1491	16.3503	53.7905	42.7473	11.4898	71.0886	22.5651	18.8228	21.5976	25.9368	6.03708	12.5949	34.4361	6.70879	52.4734	42.4651	10.0297	70.4224	9.15004	14.7009	42.2163	64.278	52.0851	56.5331	78.7332	45.6876	98.6499	45.0755	65.6186	90.8584	114.47	85.5471
Filled to Area Ratio (Normalized count of Large) - Assembled Collagen phenotypes	12.7174	16.2769	2.82415	9.69261	27.3818	5.2898	21.8565	26.5033	6.63854	56.2785	12.8447	11.3118	9.95367	11.7032	2.08175	6.70635	22.8973	1.9168	19.7365	26.7444	5.04765	54.7305	7.95655	8.93587	35.3082	45.5514	26.0425	74.1997	52.4888	15.5532	94.0615	24.5148	65.6186	102.216	46.3331	49.7728
Density (Normalized count of Faint) - Assembled Collagen phenotypes	29.2834	39.6665	7.46383	12.0376	34.2654	6.73247	63.0828	13.8501	7.78752	67.7564	10.7618	18.0084	25.7293	32.8955	6.45343	11.6134	32.0923	7.02825	61.6344	13.8994	7.80091	67.7433	8.75221	14.9892	58.3353	83.0047	39.0638	21.1999	46.4324	5.83246	112.415	13.4436	7.29096	68.1438	24.5293	66.8822
Density (Normalized count of Dense) - Assembled Collagen phenotypes	7.27903	7.72813	2.82415	12.1939	34.2654	14.9076	12.5642	55.4005	10.3408	59.6108	24.648	12.1262	5.82196	4.74454	1.6654	7.68777	25.2411	1.59733	10.5755	55.3101	7.27648	57.4096	8.35438	8.64761	19.1892	26.8247	39.0638	109.533	84.7896	55.4084	80.2964	56.1467	123.946	124.93	136.274	68.4376
Area to Perimeter Ratio (Normalized count of Low) - Assembled Collagen phenotypes	0.585669	2.46206	0.40345	0.468997	1.22377	0	0.196316	1.79539	0.127664	18.5127	0.69431	1.08593	0.37561	1.89782	0.41635	0.490709	1.08176	0	0.20208	1.8213	0.131108	18.7538	0.795655	1.05693	2.30271	6.07352	0	0	2.0188	0	0	1.5816	0	11.3573	0	1.5554
Area to Perimeter Ratio (Normalized count of High) - Assembled Collagen phenotypes	35.9768	44.9326	9.88453	23.7625	67.3071	21.6401	75.4507	67.4552	18.0007	108.854	34.7155	29.0487	31.1757	35.7422	7.70248	18.8105	56.2516	8.62558	72.0078	67.3882	14.9463	106.399	16.3109	22.5799	75.2219	103.756	78.1276	130.733	129.203	61.2409	192.711	68.0087	131.237	181.717	160.803	133.764
Tortuosity (Normalized count of Linear) - Assembled Collagen phenotypes	36.2278	46.8475	10.0863	23.9189	67.6131	21.3996	74.3383	67.9682	17.873	123.294	35.4098	29.8631	31.2696	37.4028	7.91066	18.9741	56.9728	8.30612	70.9974	67.8674	14.8807	120.943	17.1066	23.4446	76.757	107.299	78.1276	130.733	127.184	61.2409	188.123	68.7995	128.807	193.074	160.803	133.764
Tortuosity (Normalized count of Tortuous) - Assembled Collagen phenotypes	0.334668	0.547124	0.201725	0.312665	0.917824	0.240445	1.30877	1.28242	0.255328	4.07279	0	0.271483	0.281708	0.237227	0.208175	0.327139	0.360587	0.319466	1.21248	1.34201	0.196662	4.21004	0	0.192169	0.76757	2.53063	0	0	4.0376	0	4.58837	0.790799	2.43032	0	0	1.5554
Tortuosity (kurtosis) - Assembled Collagen phenotypes	9.14375	3.76889	4.30518	2.18997	3.02481	7.03846	3.13699	2.22711	2.96196	0.762765	0.675436	3.18726	9.2702	2.30923	3.27702	2.4367	1.6049	4.5538	3.22578	2.06872	4.16818	0.733865	0.693185	1.43859	6.09653	7.1775	-0.284853	0.470552	4.43911	3.39682	2.35167	4.05883	0.208251	0.849663	0.771665	7.05518
Eccentricity (Normalized count of Elongated) - Assembled Collagen phenotypes	27.6101	36.4521	7.46383	15.0079	43.7496	16.3503	46.6577	48.048	12.2558	70.3481	29.5082	19.0943	23.4756	27.8346	5.20438	11.1227	35.3375	6.38932	44.9291	47.3538	10.4886	67.3606	14.7196	13.9323	61.4056	91.6089	78.1276	98.9329	90.846	46.6597	105.532	53.7743	77.7702	159.002	130.823	102.656
Eccentricity (Normalized count of Rounded) - Assembled Collagen phenotypes	8.95237	10.9425	2.82415	9.22361	24.7813	5.2898	28.9893	21.2027	5.87255	57.019	5.90163	11.0403	8.07562	9.80538	2.91445	8.17848	21.9958	2.23626	27.2808	21.8556	4.58877	57.7923	2.38697	9.70455	16.119	18.2205	0	31.7999	40.376	14.5812	87.179	15.816	53.467	34.0719	29.9802	32.6634
Solidity (Normalized count of Porous) - Assembled Collagen phenotypes	32.7138	45.4113	9.68281	20.9485	57.517	16.8312	68.9723	54.7165	15.3835	113.668	26.7309	26.6958	28.5464	36.2166	7.49431	17.5019	48.499	7.98665	66.7537	55.9811	12.9141	111.375	13.5261	21.4269	66.7786	104.262	78.1276	95.3996	108.006	43.7435	144.534	44.2847	106.934	181.717	117.196	111.989
Solidity (Normalized count of Compact) - Assembled Collagen phenotypes	3.84868	1.98333	0.605175	3.28298	11.0139	4.80891	6.67474	14.5341	2.74478	13.6994	8.67887	3.43878	3.00488	1.42336	0.624526	1.79927	8.83438	0.638932	5.45616	13.2284	2.16328	13.7783	3.58045	2.20995	10.746	5.56739	0	35.3332	23.2162	17.4974	48.1779	25.3056	24.3032	11.3573	43.6076	23.331
Orientation (Normalized count of Horizontal) - Assembled Collagen phenotypes	11.3787	14.2252	3.02588	13.2883	36.56	3.84713	40.7683	48.9884	14.4899	49.6139	6.59594	21.6281	12.0195	11.7032	3.12263	9.97774	30.4696	1.27786	40.7528	48.0248	12.2586	51.2859	4.3761	15.6618	6.14056	30.3676	0	84.7996	70.658	11.6649	41.2953	56.9375	97.2128	0	21.8038	118.21
Orientation (Normalized count of Vertical) - Assembled Collagen phenotypes	25.1838	33.1694	7.26211	10.9433	31.9709	17.793	34.8788	20.2622	3.63843	77.7532	28.8139	8.50647	19.5317	25.9368	4.99621	9.32346	26.8637	7.34772	31.4571	21.1846	2.81882	73.867	12.7305	7.97502	71.384	79.4618	78.1276	45.9331	60.564	49.5759	151.416	12.6528	34.0245	193.074	138.999	17.1094
Orientation (mean) - Assembled Collagen phenotypes	55.2655	57.1393	59.9017	42.3652	42.8722	63.0521	42.7805	31.2537	26.2532	52.214	61.1091	33.0229	51.3235	56.3798	54.0888	42.8975	43.9647	66.7123	41.5072	31.9703	25.6616	50.9918	57.3878	35.7775	68.3796	58.8051	78.7935	40.6678	40.1998	61.4834	59.0305	25.3738	28.7732	75.7234	63.8213	25.2342
Orientation (median) - Assembled Collagen phenotypes	60.0004	61.2535	72.8449	41.8218	42.2826	69.3806	41.072	23.5723	18.254	57.0507	65.8456	28.5597	54.834	59.6257	56.9227	42.8908	42.1966	71.0533	39.1921	24.4931	18.4918	55.4336	63.2632	33.1987	71.7785	64.1166	79.7625	31.5714	42.6663	68.0369	62.7454	20.7134	14.4207	76.9976	65.9294	20.1638
Skew (Dull Area Ratio) - Fibrosis Architecture	22.3403	30.3042	6.93202	16.8145	42.8941	29.9444	41.0011	63.3979	12.9823	79.6397	22.9179	58.0229	19.7811	23.6663	3.57313	12.5601	31.3362	7.00199	39.3268	58.46	10.62	79.0994	10.4401	55.2624	41.8586	69.006	58.3942	84.6626	87.5787	92.5012	92.9104	96.815	73.5678	90.5579	95.1886	90.9651
Skew (Sharp Area Ratio) - Fibrosis Architecture	77.4166	69.4879	90.6082	82.6606	56.4591	69.4202	58.9289	35.8858	84.815	20.1376	72.8891	41.5908	80.0733	76.1182	93.9971	86.8821	67.8606	92.2019	60.601	40.7235	87.1071	20.6669	84.643	44.3189	57.1546	30.8301	38.6861	15.3374	12.3794	7.30143	7.08955	3.14658	26.0302	9.44206	4.81144	9.03491
Skew (mean) - Fibrosis Architecture	6.24922	5.47716	14.1232	8.8035	5.6672	7.46897	4.32923	3.63733	10.3612	1.76329	8.46789	3.44752	6.37379	5.96545	14.7696	9.2761	6.86581	10.0621	4.45376	4.17244	10.6712	1.81435	9.90519	3.6639	5.29107	2.63167	4.17017	1.30863	1.06853	0.440606	0.47094	0.044172	2.56152	0.734085	0.552456	0.876124
Skew (median) - Fibrosis Architecture	5.07436	4.26069	10.8678	7.31265	3.69591	6.00443	3.51696	1.21019	7.79409	0.262121	6.00278	2.04363	5.23996	4.72768	11.3473	7.61632	5.09548	7.92062	3.64302	1.77443	8.0132	0.281154	6.86023	2.30136	3.438	1.75594	2.25695	0.532033	0.492784	0.0566829	0.0725898	-0.115778	0.811714	0.0132124	0.207075	0.462907
Kurtosis (Crisp Area Ratio) - Fibrosis Architecture	49.3089	40.2591	80.9481	68.5611	40.376	55.8644	32.2529	22.483	70.5314	12.2647	55.1599	22.0311	51.5851	45.2438	84.9452	72.3408	49.3542	75.5925	33.213	25.6237	72.6311	12.5531	64.3691	23.5962	31.949	11.1961	19.708	8.28221	5.66513	2.07203	2.48756	1.22794	16.6834	6.43777	1.82055	3.35387
Kurtosis (mean) - Fibrosis Architecture	80.5728	64.1756	357.414	153.717	92.3045	136.602	42.5291	67.7123	217.76	23.6653	176.805	48.7786	80.301	70.9936	377.268	162.704	114.353	184.718	43.8429	77.5734	224.616	24.5506	208.309	52.5334	82.6631	24.4444	51.7004	11.1934	7.71041	6.19054	1.82496	1.49766	45.2306	5.81701	3.30888	4.15748
Kurtosis (std) - Fibrosis Architecture	220.522	188.145	554.068	336.06	277.972	331.245	139.093	274.061	454.473	139.777	440.18	202.329	206.468	192.965	564.774	343.967	307.319	373.284	141.115	292.195	459.435	143.085	471.433	210.129	307.919	151.166	152.6	78.0539	48.5147	78.6473	8.91973	33.5965	248.095	18.5396	36.4632	23.4083
Energy (Blurry Area Ratio) - Fibrosis Architecture	17.5596	24.2114	4.96422	12.4887	39.0479	23.7358	33.0185	52.0008	9.65941	77.3932	19.2418	43.3319	15.5111	17.8868	2.81086	8.24197	25.8222	4.1433	31.0667	45.2484	7.15181	76.4231	6.44365	39.0422	33.1826	61.0868	37.9562	80.2147	90.1804	77.1584	93.5323	97.6976	73.9698	96.9957	93.368	94.5243
Energy (Resolved Area Ratio) - Fibrosis Architecture	82.4404	75.7886	95.0358	87.5113	60.9521	76.2642	66.9815	47.9992	90.3406	22.6068	80.7582	56.6681	84.4889	82.1132	97.1891	91.758	74.1778	95.8567	68.9333	54.7516	92.8482	23.5769	93.5564	60.9578	66.8174	38.9132	62.0438	19.7853	9.81956	22.8416	6.46766	2.30238	26.0302	3.00429	6.63199	5.4757
Energy (mean) - Fibrosis Architecture	0.770709	0.731065	0.895848	0.835347	0.635319	0.738345	0.656043	0.50146	0.859481	0.284557	0.769633	0.587676	0.782785	0.773494	0.912687	0.867173	0.737296	0.892928	0.671222	0.559806	0.878142	0.286686	0.873364	0.620126	0.678602	0.483684	0.637855	0.327787	0.241061	0.316846	0.18545	0.106611	0.380916	0.241534	0.168829	0.200435
Energy (median) - Fibrosis Architecture	0.850905	0.819267	0.953887	0.927973	0.774974	0.893988	0.782306	0.552426	0.937391	0.0633641	0.903402	0.693331	0.857278	0.848651	0.958937	0.933022	0.866072	0.935374	0.793557	0.69269	0.940778	0.0604806	0.927472	0.734412	0.775166	0.499295	0.654693	0.251089	0.139288	0.226823	0.0975653	0.0367682	0.316876	0.20971	0.0683228	0.112953
Homogeneity (Homogeneous Area Ratio) - Fibrosis Architecture	13.9561	19.0061	3.17531	11.2489	33.6409	22.2134	28.009	49.338	7.99608	71.949	17.9016	38.9818	12.0822	13.6481	1.57218	7.46297	22.7939	3.03962	26.1484	43.156	6.05063	72.5573	5.61293	35.1993	28.2484	50.2458	27.7372	71.6258	75.577	74.4943	85.6965	91.1742	57.8894	59.6567	89.0767	84.1205
Homogeneity (Organized Area Ratio) - Fibrosis Architecture	86.0439	80.9939	96.8247	88.7511	66.3591	77.7866	71.991	50.662	92.0039	28.051	82.0984	61.0182	87.9178	86.3519	98.4278	92.537	77.2061	96.9604	73.8516	56.844	93.9494	27.4427	94.3871	64.8007	71.7516	49.7542	72.2628	28.3742	24.423	25.5057	14.3035	8.82579	42.1106	40.3433	10.9233	15.8795
Homogeneity (mean) - Fibrosis Architecture	0.79932	0.767203	0.913339	0.85076	0.681613	0.765028	0.706997	0.559909	0.876212	0.356022	0.794027	0.644354	0.809771	0.801672	0.925573	0.877621	0.76449	0.903799	0.719979	0.608806	0.890721	0.352291	0.885785	0.670587	0.719617	0.566237	0.725901	0.422379	0.361199	0.386642	0.304481	0.228997	0.504097	0.431407	0.262573	0.331305
Homogeneity (median) - Fibrosis Architecture	0.867922	0.840823	0.958815	0.932928	0.80911	0.903367	0.81287	0.6136	0.942472	0.154146	0.912682	0.732743	0.872863	0.863826	0.96308	0.937252	0.877764	0.939758	0.822072	0.717874	0.94525	0.148837	0.934178	0.760869	0.806702	0.597049	0.756868	0.352086	0.259806	0.30208	0.200477	0.153382	0.491068	0.409604	0.167498	0.259493
Correlation (Irregular Area Ratio) - Fibrosis Architecture	73.3508	65.8218	87.5671	81.8914	56.0969	67.6595	54.8482	26.5586	82.865	43.4932	70.381	34.6528	76.612	71.6219	92.3297	86.1127	65.7549	88.4748	56.1399	29.0088	84.9283	43.9252	80.6242	36.5873	48.4786	32.0044	14.5985	14.5706	18.7579	10.9028	14.801	9.97698	29.9497	34.7639	11.0533	11.5674
Inertia (Uniform Area Ratio) - Fibrosis Architecture	81.6683	74.8931	93.9177	82.3891	62.4008	69.7246	82.2082	38.4893	88.1228	28.476	79.3605	40.797	84.2355	80.4693	96.5698	86.0165	72.0287	92.3828	84.1417	42.2375	89.4663	27.5489	91.4908	42.9252	62.0888	42.3812	53.2847	24.5399	25.1783	7.94277	22.2637	13.1236	53.6683	47.2103	9.10273	15.4004
Inertia (median) - Fibrosis Architecture	160	203	36	118	243	150	167	664	79	911	103	651	150	173	33	109	158	89	160	606	76	928.5	74	613	327	607	449	1031	1047	1284	803.5	1132	428	561	1416	1160
Entropy (Smooth Area Ratio) - Fibrosis Architecture	86.5825	81.6975	96.9141	89.3122	67.1352	78.5412	71.9443	51.072	92.3509	28.0308	82.5579	61.4522	88.3977	87.106	98.5231	93.0948	78.1939	97.2499	73.8316	57.3826	94.3256	27.5064	94.9259	65.2767	72.7385	50.1638	72.2628	28.9877	24.381	27.5284	13.4328	8.36531	41.7085	38.6266	10.9233	15.8111
Entropy (Rough Area Ratio) - Fibrosis Architecture	13.4175	18.3025	3.08587	10.6878	32.8648	21.4588	28.0557	48.928	7.64908	71.9692	17.4421	38.5478	11.6023	12.894	1.47689	6.90517	21.8061	2.75014	26.1684	42.6174	5.67443	72.4936	5.07409	34.7233	27.2615	49.8362	27.7372	71.0123	75.619	72.4716	86.5672	91.6347	58.2915	61.3734	89.0767	84.1889
Entropy (mean) - Fibrosis Architecture	1.9495	2.25687	0.897366	1.4183	2.95851	2.19327	2.83324	4.0471	1.19628	5.70413	1.91908	3.3588	1.85372	1.93757	0.771823	1.17559	2.22246	0.96393	2.71778	3.61594	1.06253	5.71966	1.1113	3.12393	2.67993	4.11856	2.82083	5.2889	5.80417	5.54532	6.41286	6.96499	4.62637	5.39027	6.5977	6.16168
Entropy (median) - Fibrosis Architecture	1.33273	1.61394	0.451374	0.681293	1.90439	0.985046	1.91728	3.79797	0.596901	7.50916	0.897074	2.68018	1.28392	1.38261	0.410079	0.637665	1.22027	0.627328	1.82675	2.79271	0.567845	7.53012	0.690162	2.37494	1.9465	3.97757	2.53008	6.05283	6.7834	6.43557	7.31389	7.59858	5.03351	5.86064	7.45028	6.90759
	Whole Biopsy						Whole Biopsy						Myocardium						Myocardium						Endocardium						Endocardium
	Remote (Apex/Septum)						Peri-papillary						Remote (Apex/Septum)						Peri-papillary						Remote (Apex/Septum)						Peri-papillary
Patient ID	Patient 1	Patient 2	Patient 3	Patient 4	Patient 5	Patient 6	Patient 1	Patient 2	Patient 3	Patient 4	Patient 5	Patient 6	Patient 1 (Septum)	Patient 2 (Septum)	Patient 3 (Apex)	Patient 4 (Apex)	Patient 5 (Apex)	Patient 6 (Septum)	Patient 1	Patient 2	Patient 3	Patient 4	Patient 5	Patient 6	Patient 1 (Septum)	Patient 2 (Septum)	Patient 3 (Apex)	Patient 4 (Apex)	Patient 5 (Apex)	Patient 6 (Septum)	Patient 1	Patient 2	Patient 3	Patient 4	Patient 5	Patient 6
Collagen Composite Score	2.14881	2.62614	0.760595	1.64105	3.58167	2.82091	3.3566	5.06823	1.33449	6.70063	2.39168	4.51766	1.93785	2.18417	0.525318	1.28408	2.6678	0.739961	3.20057	4.68345	1.15849	6.60975	1.23104	4.27503	3.74349	5.1576	5.37059	7.6832	8.14972	7.8252	8.03557	8.07417	6.38396	9.36936	8.82422	8.35174
Fibrosis Morphometric Composite Score - ALL	2.95289	3.63006	1.68647	2.52038	4.10078	2.43844	4.79683	5.17838	2.79164	6.05298	2.96221	4.09647	2.86604	3.34043	1.67135	2.04419	3.71299	1.2463	4.68019	5.1719	2.77446	5.95775	2.05297	3.7658	3.92934	5.62592	3.89533	6.68749	6.36312	4.98687	7.8319	5.56012	6.12019	8.56917	7.73168	7.48738
Fibrosis Morphometric Composite Score - FINE	2.06068	2.97785	1.09681	1.68459	3.77345	2.16389	4.56511	4.20788	1.51925	4.97396	2.93459	2.5442	1.82324	2.58707	1.03639	1.55301	3.57188	0.966345	4.49898	4.01964	1.37146	4.91144	2.27047	2.2318	3.54732	4.83352	3.03262	4.68262	5.34157	5.47442	6.68335	5.8617	4.45799	7.29174	7.26242	7.25026
Fibrosis Morphometric Composite Score - ASSBLD	1.88031	2.54546	0.876599	1.78519	3.62763	1.53088	3.94619	4.40686	2.03152	7.4228	2.37205	2.89897	1.75038	2.24692	0.950009	1.5671	3.14831	0.707317	3.72317	4.52457	1.87999	7.38983	1.30627	2.63293	3.40582	4.92012	3.14157	5.97178	6.43593	3.17539	8.93994	4.1642	6.35705	7.69155	7.42366	6.56092
Fibrosis Architecture composite Score	3.3435	3.8696	1.0883	2.48744	4.50791	3.35968	4.5153	6.16487	2.01191	8.10654	2.90251	5.61827	3.21319	3.45331	0.852978	2.20245	3.5835	1.85463	4.38836	5.61351	1.85149	8.10954	2.01558	5.34625	4.43379	6.52222	5.28809	8.14683	8.56937	8.56907	9.01167	9.50263	6.86495	7.93487	9.39779	9.0019
Phenotypic Fibrosis Composite Score	2.23768	2.92083	0.911775	1.82169	3.68513	2.07682	4.11142	4.68382	1.8155	6.34831	2.4888	3.50257	2.09109	2.57348	0.854331	1.53005	3.17703	0.861767	3.97294	4.54422	1.69788	6.29497	1.57748	3.20965	3.52961	5.14526	3.6115	6.15158	6.43557	5.21185	7.85071	5.90007	5.72428	7.74125	7.67333	7.27201
